# Supplementary material for: Transcriptome Profile Analysis of Breast Muscle Tissues from High or Low Levels of Atmospheric Ammonia Exposed Broilers (Gallus gallus)
Source: PLoS One. 2016 Sep 9;11(9):e0162631. doi: 10.1371/journal.pone.0162631 (PMC5017607; doi:10.1371/journal.pone.0162631)
Supplement: S3 Table — (XLSX) [file pone.0162631.s005.xlsx]

## Sheet: 0.6FPKM
transcripts	Ammonia3_1	Ammonia3_2	Ammonia25_1	Ammonia25_2
NM_001001127.1	3.34679	3.28867	2.40725	2.58911
NM_001001189.1	17.3359	18.0852	16.3373	16.6383
NM_001001192.1	1.20198	1.23139	1.46219	0.928859
NM_001001201.1	2.37414	1.73171	1.72683	2.35367
NM_001001292.1	5.09917	3.36125	6.76219	5.62517
NM_001001293.1	48.04	42.336	43.5078	37.7943
NM_001001296.4	3.73563	9.40963	6.42013	7.01388
NM_001001299.2	126.853	64.27	85.5614	68.4625
NM_001001300.1	5.77918	6.35601	5.68151	4.85016
NM_001001304.1	11.0197	10.667	10.8021	5.16939
NM_001001305.3	24.1255	24.1611	30.3249	29.7602
NM_001001315.1	215.985	253.263	216.909	144.947
NM_001001316.1	20.3707	20.4409	22.7389	20.1945
NM_001001328.2	19.2021	17.4875	19.1984	7.9678
NM_001001337.1	2.62761	3.08231	2.06551	1.21531
NM_001001338.1	3.64301	2.80441	2.88826	2.94817
NM_001001461.1	30.06	22.7354	76.4292	78.2047
NM_001001462.1	44.769	52.3548	41.8558	43.5407
NM_001001463.1	7.62158	8.97573	5.92546	8.75628
NM_001001464.1	2.07603	3.74135	3.13393	2.50588
NM_001001465.1	7.57733	11.1142	13.1624	11.7584
NM_001001466.1	1.56349	1.78535	1.43702	0.641851
NM_001001467.1	264.348	348.757	230.878	376.139
NM_001001468.1	65.7207	55.9463	44.7831	77.9002
NM_001001469.1	14.6646	19.8376	10.8496	13.1588
NM_001001471.1	139.035	133.658	152.956	120.552
NM_001001472.2	27.9279	33.1534	30.6431	42.4591
NM_001001527.1	87.2917	107.769	66.9498	86.8056
NM_001001528.1	67.4646	68.3886	87.4695	38.7782
NM_001001529.1	4.4132	4.32034	5.06862	3.54018
NM_001001530.1	2.23789	3.57414	3.73611	3.17618
NM_001001531.1	30.3143	23.7041	26.3522	21.2175
NM_001001603.1	0.960962	1.63558	3.14325	3.44974
NM_001001604.1	17.3033	6.92014	12.132	6.33202
NM_001001613.1	154.384	132.32	167.002	77.9972
NM_001001614.1	1.81601	1.5648	2.0133	1.3035
NM_001001733.1	1.1041	0.880771	0.737519	0.603018
NM_001001743.1	28.3569	22.3636	28.9843	27.6971
NM_001001748.2	31.1011	30.3059	27.3573	27.1494
NM_001001749.1	18.8085	21.8496	16.3063	21.0436
NM_001001760.1	17.7018	17.5437	27.4824	18.0591
NM_001001764.1	466.645	285.135	286.065	286.989
NM_001001765.1	0.84809	1.96298	2.40295	2.04525
NM_001001766.1	7.98867	12.2238	16.6536	8.02203
NM_001001767.2	30.4907	31.3017	35.2489	29.7954
NM_001001776.1	10.4651	15.0665	9.40046	6.41286
NM_001001778.2	5.66458	6.56967	6.37927	3.77922
NM_001001783.1	354.398	378.815	392.204	262.282
NM_001001785.1	4.46918	4.24845	6.16664	4.69895
NM_001001858.2	28.9313	38.955	31.6449	21.1034
NM_001001876.1	34.7921	28.5938	43.0544	27.7169
NM_001001879.1	1.51723	1.33603	0.853583	0.700317
NM_001001897.1	13.38	12.4852	11.2794	5.60651
NM_001001899.1	9.91693	9.89356	8.49561	8.75865
NM_001002242.1	32.9387	34.8278	35.8177	32.9723
NM_001002856.1	12.0649	8.6813	13.9753	13.3367
NM_001004368.1	1.82169	2.06476	1.71038	1.07228
NM_001004369.1	3.31905	5.94738	5.5543	3.43466
NM_001004371.1	2.60862	2.22823	2.04242	1.34178
NM_001004372.1	20.6363	15.492	16.133	13.3152
NM_001004373.1	2.97964	2.45975	2.12299	1.00103
NM_001004377.2	50.8424	54.9611	48.069	43.4953
NM_001004378.2	701.855	690.05	862.232	601.615
NM_001004379.1	967.165	1095.92	1218.05	938.31
NM_001004380.1	427.236	352.251	432.021	380.311
NM_001004383.1	10.5553	9.4728	9.51169	4.78417
NM_001004386.1	7.38396	8.16385	7.89586	5.33822
NM_001004388.2	13.2166	18.7262	25.8901	12.501
NM_001004389.1	93.5358	94.6608	98.8255	77.4817
NM_001004391.1	2.18646	4.52288	2.58934	2.8731
NM_001004392.1	3.05623	2.6444	1.59141	1.21648
NM_001004396.1	5.86361	7.30997	6.14731	6.04851
NM_001004397.1	20.7488	22.1807	22.0161	16.5718
NM_001004398.1	1.87402	3.68889	2.20816	0.869417
NM_001004399.1	10.2227	7.90265	13.9327	6.02402
NM_001004400.2	5.72803	6.86362	10.4891	5.29202
NM_001004401.1	4.7808	5.44289	5.07518	2.67821
NM_001004402.1	51.5215	34.2945	49.0171	57.4756
NM_001004404.2	13.6748	14.9497	30.3628	32.8167
NM_001004405.1	71.9246	94.2273	163.191	65.3783
NM_001004406.1	333.706	321.807	308.596	311.713
NM_001004407.1	6.28224	8.47489	7.38383	5.73124
NM_001004409.2	5.2349	5.26667	4.80319	4.22874
NM_001004410.1	4.51362	5.99286	6.26362	5.72867
NM_001004411.1	2.22943	2.34701	4.15682	2.27216
NM_001004412.1	5.25526	4.51557	1.12276	3.87531
NM_001004413.2	4.6639	4.30553	4.86399	3.48177
NM_001004429.2	3.4274	4.0997	4.15528	2.46266
NM_001004765.1	4.24416	1.34179	0.905106	1.81489
NM_001004766.1	1.307	2.13117	1.78518	0.748756
NM_001004767.1	8.07143	9.31347	6.72672	7.52581
NM_001004768.1	22.3186	22.3132	28.9606	26.9358
NM_001004769.1	14.6872	9.83422	13.3676	11.4877
NM_001005345.1	7.62282	8.3446	9.83504	6.9032
NM_001005427.1	6.58587	8.57776	6.74373	3.55641
NM_001005431.1	54.6465	25.2556	11.3935	192.644
NM_001005618.1	23.0412	35.9187	41.179	27.6994
NM_001005791.1	25.5231	24.0184	18.3875	17.2372
NM_001005796.2	12.2755	13.103	12.394	9.98368
NM_001005798.1	12.7934	10.3826	3.43455	5.93456
NM_001005800.1	1.11894	1.52746	0.848264	1.3205
NM_001005802.1	10.7113	11.3936	9.37041	8.07539
NM_001005805.1	18.3208	19.9423	18.1285	13.5556
NM_001005808.1	181.017	176.975	108.206	152.273
NM_001005811.1	10.6136	12.0854	8.82032	8.85015
NM_001005813.1	3.31532	5.53747	4.16473	3.80729
NM_001005816.1	1.7733	2.87808	2.61648	2.22461
NM_001005819.1	81.2422	82.8247	63.584	93.0697
NM_001005821.1	65.5691	64.0865	60.3222	45.8361
NM_001005822.1	8.8994	9.70105	10.0047	10.0807
NM_001005823.1	66.1956	32.918	47.4893	38.5396
NM_001005825.1	6.86615	6.26108	8.3271	5.38784
NM_001005827.1	44.9001	51.3862	39.0873	48.5528
NM_001005830.1	52.2197	55.4382	52.5607	48.038
NM_001005831.1	5.04986	7.43545	6.3365	4.76978
NM_001005833.1	13.5118	19.7976	18.2772	12.5263
NM_001005834.1	39.3883	51.2919	35.7698	46.9127
NM_001005835.1	6.41952	11.1471	8.78453	7.7777
NM_001005836.1	78.7378	61.1713	64.859	66.8158
NM_001005837.1	2.98503	2.99912	2.85039	1.6455
NM_001005838.1	22.6251	29.1045	23.5992	23.1205
NM_001005839.1	37.1261	40.5087	45.6432	40.6269
NM_001005840.1	43.0531	44.4163	56.0514	40.0687
NM_001005841.1	93.8136	101.436	82.6875	92.626
NM_001005842.1	16.7769	21.0543	17.0465	17.8481
NM_001005843.1	355.621	310.364	222.481	246.938
NM_001005848.1	3.0476	2.25508	2.73004	1.46155
NM_001006128.1	2503.31	2596.54	2521.61	2638.07
NM_001006129.2	14.5729	17.1887	19.0265	13.1154
NM_001006130.1	22.6979	26.6562	27.3258	36.4236
NM_001006131.2	1.93704	2.21549	2.94118	2.21814
NM_001006132.1	10.2094	13.5719	15.1084	11.7622
NM_001006133.1	0.894214	1.19888	1.0915	0.830948
NM_001006134.1	16.3864	18.2057	23.464	17.4347
NM_001006135.1	16.3407	17.6372	14.7865	14.9578
NM_001006136.2	70.6206	81.4656	41.1823	56.5982
NM_001006137.1	8.86266	9.73485	7.45363	6.4385
NM_001006138.1	27.2692	22.561	24.0841	23.8246
NM_001006139.1	1.69813	2.61668	2.20287	0.83957
NM_001006140.1	4.32053	5.05249	4.33001	3.76892
NM_001006141.1	9.7054	10.79	7.89734	8.12264
NM_001006142.1	20.8073	26.3674	20.7116	22.1396
NM_001006143.1	3.30127	3.51675	3.58118	2.8491
NM_001006144.1	25.5688	34.191	32.3563	31.3702
NM_001006145.1	54.774	61.4897	51.0055	40.5939
NM_001006146.1	9.92874	11.6407	11.1118	7.80599
NM_001006147.1	108.898	116.32	88.4132	121.049
NM_001006148.1	7.78409	7.16085	7.57222	5.59754
NM_001006150.1	165.007	175.945	223.766	211.468
NM_001006151.1	33.8163	36.2499	32.6945	30.5409
NM_001006152.1	33.5336	31.407	29.1667	28.8944
NM_001006153.1	148.703	153.47	127.582	101.062
NM_001006154.2	66.3649	58.5968	69.6269	49.3081
NM_001006155.1	10.2162	10.8172	18.2936	11.681
NM_001006158.1	7.48151	7.26569	10.1081	8.08673
NM_001006159.1	33.142	32.5054	34.7694	29.8073
NM_001006160.2	2.60978	6.62219	4.95371	3.83538
NM_001006162.1	24.1807	24.1797	20.7626	14.8892
NM_001006163.1	89.6915	79.2806	134.901	93.1452
NM_001006164.1	32.7796	28.1485	35.0016	40.0916
NM_001006165.1	18.4149	9.88952	12.0659	14.2712
NM_001006166.1	2.95362	3.945	4.31278	3.05889
NM_001006167.2	6.80162	6.34685	6.26957	7.47733
NM_001006169.1	27.6441	42.4561	48.0046	32.556
NM_001006170.1	3.18003	2.38521	3.50692	2.3022
NM_001006171.1	20.1888	22.8923	24.1543	11.1189
NM_001006172.1	17.9058	12.2646	12.8582	15.243
NM_001006174.1	4.87465	3.28528	3.70606	3.57837
NM_001006175.1	32.8923	39.9331	35.6354	25.4122
NM_001006176.1	3.95703	5.53482	4.81209	4.07028
NM_001006177.1	5.15625	4.19642	4.30307	2.94163
NM_001006178.1	3.42914	4.34277	3.73811	2.73894
NM_001006179.1	2.82779	3.39011	3.57227	3.51808
NM_001006180.1	140.742	138.545	134.829	105.577
NM_001006181.1	6.13724	7.98684	8.2689	6.51549
NM_001006182.1	69.3321	67.032	56.8775	61.8564
NM_001006183.1	7.23998	10.221	8.96033	9.93021
NM_001006184.1	2.81917	3.32399	3.5095	3.65215
NM_001006185.1	3.08187	2.64432	3.43045	3.07711
NM_001006186.1	84.3684	90.6162	96.0691	79.1389
NM_001006187.1	2.9909	3.38882	3.0026	1.78248
NM_001006188.1	19.2553	18.5943	18.0921	15.0959
NM_001006189.1	33.7467	32.7941	30.5943	29.5064
NM_001006190.1	51.5367	42.4883	44.4931	43.2386
NM_001006191.1	1.56709	1.79951	1.86281	1.86367
NM_001006192.2	22.9363	32.9234	21.9374	44.9711
NM_001006193.1	26.0555	24.035	24.6815	27.3692
NM_001006194.1	17.2271	18.6972	14.591	15.1331
NM_001006195.1	20.5119	24.1094	24.8921	23.8873
NM_001006197.1	27.1072	32.4687	34.6898	29.3736
NM_001006198.1	20.9086	19.8393	19.1055	20.137
NM_001006199.1	8.92456	9.84621	7.69398	7.7702
NM_001006201.2	8.19791	11.2733	8.79371	9.78574
NM_001006202.1	14.6784	15.187	17.5288	13.4315
NM_001006203.1	256.739	257.035	248.625	226.407
NM_001006204.1	10.6357	13.7909	14.8586	12.736
NM_001006205.1	13.2939	15.6057	12.731	13.2659
NM_001006206.1	40.7219	52.4489	48.4018	40.5756
NM_001006207.1	15.9062	15.199	15.439	12.2281
NM_001006208.1	27.6834	30.1799	29.4119	28.704
NM_001006209.1	2.53619	4.46824	5.02501	1.95007
NM_001006211.1	27.7572	53.5314	30.0982	34.4336
NM_001006212.1	3.63622	5.54447	5.2027	3.31598
NM_001006214.2	17.1153	20.5579	17.9563	16.0038
NM_001006215.1	7.46138	9.12436	8.32476	7.15168
NM_001006216.1	100.276	124.196	115.206	138.438
NM_001006217.2	994.686	938.293	955.787	1170.41
NM_001006218.1	1797.72	1655.71	1091.66	1369.16
NM_001006219.1	209.113	217.339	227.207	207.525
NM_001006220.2	6.56169	8.43137	7.42977	7.10716
NM_001006221.1	9.77109	9.88623	11.6706	8.33068
NM_001006222.1	7.3593	10.2736	9.19334	6.89268
NM_001006223.1	13.774	23.923	12.0258	10.7708
NM_001006224.1	1.9213	2.30611	2.39982	1.91647
NM_001006225.1	153.781	168.423	147.548	135.56
NM_001006226.1	28.6687	30.6427	32.2963	34.4674
NM_001006230.1	14.2366	17.6155	10.9489	8.7493
NM_001006231.1	13.6191	12.6729	14.7934	10.093
NM_001006232.1	1.7189	1.71325	1.29661	1.38211
NM_001006233.1	72.7568	74.1127	73.8921	70.4873
NM_001006234.1	11.446	14.5369	15.6774	10.502
NM_001006235.1	45.023	44.9091	48.0578	69.5717
NM_001006236.1	445.594	416.121	344.481	412.053
NM_001006237.1	17.9251	21.7117	22.9285	19.2814
NM_001006238.1	3.04962	4.50241	4.26919	2.82777
NM_001006239.3	16.8646	21.7667	20.9213	17.5034
NM_001006240.1	5.50904	7.00523	7.24225	5.10228
NM_001006241.1	85.8168	119.991	99.2936	48.1334
NM_001006242.1	4.51828	5.73172	6.99392	3.50062
NM_001006243.1	1.57926	1.28611	1.91075	1.0925
NM_001006244.1	17.7969	14.6495	14.5498	13.7887
NM_001006245.1	5.27814	3.99414	5.71015	4.08066
NM_001006246.1	75.8347	89.5058	87.552	67.7564
NM_001006247.2	47.8232	54.9567	51.9612	45.4498
NM_001006248.1	7.79323	7.18725	7.89911	5.90516
NM_001006249.1	2.15388	3.22955	3.33821	2.30809
NM_001006250.1	48.2447	56.1152	47.7963	54.2044
NM_001006251.1	1.49721	2.30888	3.26584	2.59714
NM_001006252.1	60.9993	52.9456	59.4728	49.4343
NM_001006253.1	21.7766	21.7385	24.6952	24.9641
NM_001006254.1	1.35602	1.788	2.23055	1.47802
NM_001006257.1	4.04975	2.01052	3.29317	2.59053
NM_001006258.1	10.6341	12.8444	12.2401	8.32949
NM_001006259.1	78.8566	65.3888	58.3808	54.7091
NM_001006260.1	183.935	185.025	189.75	159.807
NM_001006261.1	16.8428	16.9784	14.1712	15.1453
NM_001006263.1	36.7304	37.2805	40.2068	30.5263
NM_001006264.1	2.57245	6.21459	6.23642	6.51396
NM_001006265.1	5.75588	4.03842	5.14322	4.80299
NM_001006266.1	10.3833	11.5133	12.9132	9.90924
NM_001006267.1	49.0029	54.7955	52.1395	55.1793
NM_001006268.1	36.7971	40.7988	36.354	36.8794
NM_001006269.1	3.65921	4.46509	4.29179	2.9922
NM_001006270.1	5.63568	3.47817	4.82597	2.73558
NM_001006271.2	182.3	168.61	122.516	118.944
NM_001006272.2	2.21244	1.66587	1.92067	1.26294
NM_001006273.1	38.4986	40.2792	35.6609	38.7784
NM_001006274.1	1.59764	2.04432	2.55969	0.982024
NM_001006275.1	8.80636	9.51144	10.618	8.52305
NM_001006276.1	1.29711	2.06885	1.90165	0.664353
NM_001006277.1	38.5909	28.2119	32.0913	29.0055
NM_001006279.1	4.89978	6.79652	7.46433	4.60218
NM_001006280.1	12.3893	13.0385	12.9682	11.2313
NM_001006281.1	126.242	129.686	100.036	86.2114
NM_001006284.1	10.182	9.13157	10.0183	6.66876
NM_001006285.1	22.8184	23.3196	24.7647	30.7445
NM_001006286.1	80.849	65.7868	60.5624	69.5254
NM_001006287.1	9.8172	13.9879	12.7037	9.78293
NM_001006288.1	21.516	22.4946	20.547	24.7941
NM_001006289.1	19.2649	23.9125	21.7872	18.0435
NM_001006290.2	5.4043	5.75339	4.56974	4.19088
NM_001006291.1	41.632	38.5805	40.4046	26.4702
NM_001006293.1	14.2391	17.2976	15.4495	15.028
NM_001006294.1	13.2891	15.8165	14.7174	12.3326
NM_001006295.1	23.7592	21.6791	24.06	20.0865
NM_001006296.1	18.9496	21.9587	19.3828	14.8799
NM_001006297.1	70.6553	52.07	66.9887	54.5547
NM_001006298.1	5.40601	8.99262	8.44589	7.68808
NM_001006299.1	2.45858	2.89931	2.75184	2.19265
NM_001006300.1	32.7747	30.6925	32.2958	33.3191
NM_001006301.1	9.16556	11.0423	10.0491	9.17541
NM_001006302.1	22.1594	19.8368	22.3146	19.0161
NM_001006303.1	9.98326	9.6693	9.67622	9.04451
NM_001006304.1	2.1295	2.44761	3.44944	1.29269
NM_001006305.2	56.5376	50.6361	45.1974	47.4615
NM_001006306.2	78.0775	79.2212	84.868	71.1581
NM_001006307.1	82.1547	80.5892	94.7607	69.4163
NM_001006308.1	9.52564	11.3255	7.54845	8.74985
NM_001006309.3	32.21	36.5245	34.385	24.84
NM_001006310.1	2.18734	2.97662	3.4854	1.71141
NM_001006311.1	39.6543	48.029	53.2279	38.4642
NM_001006312.1	16.0403	18.4746	16.9081	15.7342
NM_001006313.2	3.61871	3.05497	3.76155	2.89194
NM_001006314.1	12.7723	17.0877	13.5305	31.7743
NM_001006315.1	31.6125	38.5109	29.8445	50.0421
NM_001006316.1	90.8922	93.3822	106.548	99.8553
NM_001006317.2	33.6946	42.9046	42.4312	30.8254
NM_001006318.1	28.7517	25.511	32.8085	33.4666
NM_001006319.2	9.50697	11.9194	11.8207	13.9901
NM_001006320.1	12.3354	15.3719	13.5212	10.3541
NM_001006321.1	263.028	222.787	152.928	185.831
NM_001006322.2	19.8619	16.8202	19.4517	17.0121
NM_001006323.1	16.2387	23.9627	17.0573	8.65794
NM_001006324.2	85.7261	90.9148	97.711	93.0404
NM_001006325.1	9.50323	12.7423	8.39221	5.81603
NM_001006327.2	42.4941	40.0226	30.5242	57.5403
NM_001006329.1	11.0313	12.0473	12.7353	12.4778
NM_001006331.1	34.6708	35.9815	37.1566	38.218
NM_001006332.1	33.9595	34.3753	31.0635	28.7369
NM_001006333.1	48.135	56.8107	39.7626	58.52
NM_001006334.1	9.51742	10.7711	7.15524	11.4024
NM_001006335.2	39.306	34.187	37.4286	34.1016
NM_001006336.1	8.86222	12.4411	11.0749	5.24183
NM_001006337.2	15.7762	13.4062	15.8102	15.9502
NM_001006338.2	12.3177	14.6564	14.8938	18.4737
NM_001006339.1	24.5229	29.2503	26.8744	18.3727
NM_001006341.2	6.93208	7.70831	7.79226	5.9719
NM_001006342.1	7.24822	9.0331	7.16378	4.03195
NM_001006345.2	1083.5	1042.31	1244.55	958.362
NM_001006346.1	91.2519	106.988	117.139	82.779
NM_001006347.1	75.4348	82.7337	80.069	72.674
NM_001006348.1	15.9209	19.9087	14.237	14.2464
NM_001006349.1	176.261	157.591	188.752	119.204
NM_001006350.2	20.0207	18.0422	18.8027	18.2589
NM_001006352.1	153.838	167.794	154.06	141.717
NM_001006353.1	15.8173	19.9411	16.0738	18.4757
NM_001006354.1	24.1527	30.2002	32.2501	23.9561
NM_001006355.1	58.9417	64.3512	46.6451	45.5335
NM_001006356.1	34.0502	32.3777	31.6368	35.8455
NM_001006358.1	238.907	298.199	396.363	290.156
NM_001006359.1	2.76771	2.04944	2.05363	2.03396
NM_001006360.1	36.3117	37.6044	33.6989	33.5219
NM_001006361.1	2.14385	1.70648	2.5641	0.81456
NM_001006362.2	148.251	107.278	81.9689	102.274
NM_001006363.2	23.9801	37.3366	23.2943	17.8504
NM_001006364.2	6.19972	8.04141	6.18988	5.24895
NM_001006366.1	27.8697	29.3838	34.4443	28.6846
NM_001006367.1	3.32511	2.74362	3.10068	2.1497
NM_001006369.1	8.56277	7.58724	8.29066	13.264
NM_001006370.1	26.7793	27.597	24.1462	22.9471
NM_001006372.1	5.7858	5.38007	5.43897	3.81283
NM_001006373.1	21.4982	25.5017	42.8097	38.8835
NM_001006374.1	9.37398	9.14973	8.71583	6.63687
NM_001006375.1	61.8755	58.4811	73.4848	66.4197
NM_001006376.2	7.93672	8.74866	11.9667	6.41983
NM_001006377.1	9.95311	6.52222	8.381	6.56484
NM_001006378.2	20.7691	19.3848	20.5035	18.0337
NM_001006379.1	1.99986	1.97334	1.82118	2.06549
NM_001006381.1	18.007	17.7585	16.7173	15.7265
NM_001006382.1	120.364	118.167	116.717	104.629
NM_001006383.1	18.9083	17.3501	19.7115	15.278
NM_001006384.1	11.3112	12.0838	12.2735	10.2293
NM_001006385.1	27.7035	32.4059	37.035	28.5012
NM_001006387.1	5.98673	7.52257	5.19442	4.68093
NM_001006388.1	53.904	65.7784	38.1467	70.8432
NM_001006389.1	1.69144	3.73462	3.49224	2.63436
NM_001006390.1	1.48461	2.91088	2.05682	1.29884
NM_001006391.1	22.2341	23.1767	23.5041	24.4416
NM_001006392.2	10.813	12.1752	9.20935	9.38007
NM_001006393.2	24.2934	33.2152	29.8928	22.7976
NM_001006394.1	0.69185	1.28351	1.53689	0.853493
NM_001006395.1	377.422	368.752	215.463	239.501
NM_001006396.1	12.1656	15.9362	12.4813	13.1518
NM_001006397.1	15.6098	19.9807	14.8585	13.352
NM_001006398.1	36.7148	44.0421	49.0326	36.8248
NM_001006399.1	2.05586	2.61934	2.74625	2.01654
NM_001006400.1	52.7206	50.7303	47.4428	43.4721
NM_001006401.1	2.22111	2.60795	1.30011	2.48883
NM_001006402.1	4.09106	4.01225	5.17885	3.10323
NM_001006403.1	7.49289	8.06729	7.80819	6.39618
NM_001006404.1	5.11526	4.66926	4.17452	4.55479
NM_001006405.1	96.8571	101.786	95.2694	120.636
NM_001006406.1	91.1338	98.1375	121.817	77.8994
NM_001006407.1	10.9372	11.4885	12.0899	8.67574
NM_001006408.1	90.6102	90.2336	91.3217	85.2692
NM_001006409.1	14.3875	13.6841	11.8484	10.9732
NM_001006410.1	23.2806	24.0941	26.7329	20.3109
NM_001006411.1	19.1638	18.7476	21.9606	14.0609
NM_001006412.1	215.819	168.574	126.313	194.608
NM_001006413.1	12.4931	15.8597	12.2252	8.53923
NM_001006414.1	62.1162	52.4112	30.2417	71.8311
NM_001006415.1	55.8472	56.4061	54.9368	43.7379
NM_001006416.1	4.19701	4.43351	5.4348	3.4122
NM_001006417.1	5.0196	5.25144	4.3451	1.46378
NM_001006418.1	4.52663	4.42111	5.55745	4.13938
NM_001006419.1	5.83127	5.73489	3.93207	8.17627
NM_001006420.1	18.9708	22.1818	19.303	17.982
NM_001006422.1	9.8824	11.8643	14.0205	7.97668
NM_001006423.1	10.86	14.663	18.0038	10.3436
NM_001006424.1	3.36679	4.53538	4.33633	3.58738
NM_001006425.1	51.2267	53.2816	54.7414	41.0873
NM_001006426.1	14.2052	12.8629	13.7408	14.946
NM_001006427.2	9.2838	14.3233	11.9876	16.9588
NM_001006428.1	27.5954	28.8499	26.765	24.5411
NM_001006430.1	30.7118	37.7187	31.6849	34.0961
NM_001006431.1	9.62263	14.017	12.2468	6.74722
NM_001006432.1	3.82064	4.54178	4.98717	2.66595
NM_001006433.2	6.19309	8.38067	6.95927	6.16794
NM_001006434.2	7.13796	7.17456	7.13482	6.19179
NM_001006435.1	14.4372	19.583	11.6342	14.0363
NM_001006436.1	7.6142	13.5931	9.92024	8.12343
NM_001006437.1	9.02559	9.82794	7.07075	6.53625
NM_001006438.1	6.7026	6.93164	6.85502	4.94639
NM_001006440.1	33.5771	36.9372	42.5463	31.1364
NM_001006441.1	11.8511	9.56013	10.8931	8.99105
NM_001006442.1	160.149	245.317	300.453	196.689
NM_001006443.1	2367.18	2362.97	1523.02	2228.73
NM_001006444.1	1.52326	1.64792	1.26016	0.833007
NM_001006445.1	6.8701	9.21575	8.4317	6.41441
NM_001006446.1	4.97585	5.31296	4.84989	3.50794
NM_001006447.1	113.043	97.0297	98.6549	86.2388
NM_001006448.1	24.6004	25.4189	23.9495	21.6041
NM_001006449.1	21.9649	22.5698	23.2327	18.5563
NM_001006450.1	5.87748	5.42949	7.3813	4.79652
NM_001006451.1	1.92913	2.20308	2.77876	1.72963
NM_001006452.1	29.6405	44.8044	27.3219	44.2421
NM_001006453.1	21.7395	19.7936	30.5297	14.0557
NM_001006454.1	36.4181	37.3245	36.1062	40.7284
NM_001006456.1	4.90329	6.96451	5.84213	6.59934
NM_001006457.1	1.27615	1.06843	0.604744	1.56862
NM_001006458.1	34.7074	37.355	34.1871	29.5271
NM_001006459.1	1.12013	1.2122	1.82802	0.976507
NM_001006460.1	13.3945	12.7869	14.7498	11.9709
NM_001006461.2	9.81908	13.5654	9.39101	11.2829
NM_001006462.1	113.618	110.811	113.053	132.259
NM_001006463.1	12.0186	14.122	10.0912	9.45423
NM_001006464.2	57.5182	85.7174	55.8819	48.9002
NM_001006465.1	3.90231	5.08884	5.90494	4.59779
NM_001006466.1	38.8305	37.0821	35.6224	34.6689
NM_001006467.1	14.8154	17.119	16.2732	14.2099
NM_001006468.1	12.3693	14.0914	13.9984	12.6113
NM_001006469.2	162.451	125.608	133.475	135.451
NM_001006470.1	5.82309	5.22872	4.82156	5.52677
NM_001006471.1	11.914	15.614	17.0269	16.3462
NM_001006472.1	21.5561	20.8193	18.8896	10.8961
NM_001006473.1	54.067	34.2917	57.2184	28.5602
NM_001006474.1	42.0162	42.2105	39.7265	37.3515
NM_001006475.1	139.415	155.188	142.001	132.727
NM_001006476.2	38.302	51.6858	47.4222	53.9044
NM_001006477.1	53.6721	56.6581	48.3522	49.5988
NM_001006478.2	18.8967	22.2356	17.014	24.2695
NM_001006479.2	2.3652	2.8959	1.37255	1.92138
NM_001006480.1	6.64469	7.19363	6.24756	6.03136
NM_001006481.1	46.9368	46.136	55.0712	50.1315
NM_001006482.1	79.5426	77.6683	97.5581	72.8411
NM_001006483.2	1.77227	2.4821	1.96833	1.45411
NM_001006484.1	2.21363	2.91639	2.4911	1.99957
NM_001006486.1	22.1853	24.2073	33.0872	26.2087
NM_001006487.1	7.05745	9.59575	8.38712	6.05123
NM_001006488.1	223.189	244.842	264.631	241.073
NM_001006489.1	3.852	14.2925	3.57556	11.5777
NM_001006490.2	6.3824	9.27622	7.22996	8.84199
NM_001006491.1	140.179	127.428	120.955	103.515
NM_001006492.1	28.2766	33.6335	33.9935	20.8178
NM_001006493.1	2.16565	2.86781	5.8972	2.41249
NM_001006494.1	95.3179	108.965	98.209	74.2115
NM_001006495.1	31.9268	52.0997	36.8256	51.1337
NM_001006496.1	13.1605	12.5935	16.5819	10.8089
NM_001006498.1	6.81874	7.37315	6.86757	7.29473
NM_001006499.1	3.9955	5.66223	6.99945	2.82309
NM_001006500.1	2.83623	4.3744	3.70651	4.49622
NM_001006501.1	12.5971	14.4052	14.49	16.2971
NM_001006502.1	130.964	129.34	109.571	108.503
NM_001006503.1	11.8512	15.2942	11.4681	11.1605
NM_001006504.1	2.2256	2.22619	3.79633	2.69381
NM_001006506.1	18.6098	23.3893	18.7358	19.1112
NM_001006507.1	14.2557	17.4939	14.4941	17.5619
NM_001006508.1	9.3997	9.49874	9.28007	11.0626
NM_001006509.1	9.44356	10.7102	8.74669	7.77881
NM_001006510.1	140.946	132.649	152.7	160.566
NM_001006511.2	107.052	152.968	74.187	67.1114
NM_001006512.1	142.357	117.517	93.3561	108.573
NM_001006513.1	5.35422	6.12021	4.82975	6.85561
NM_001006514.2	1.25804	0.990156	2.70169	3.80394
NM_001006515.1	3.33883	2.86327	4.83094	3.79355
NM_001006516.1	93.1173	86.2945	80.8443	87.1603
NM_001006518.1	136	145.72	109.759	133.922
NM_001006519.1	11.8989	17.0581	14.37	11.7992
NM_001006520.1	4.67925	6.00168	7.0219	4.51598
NM_001006521.1	46.3012	56.1408	52.9602	47.144
NM_001006522.1	10.4659	9.65679	10.916	7.93805
NM_001006523.1	10.588	10.246	9.34577	9.31473
NM_001006524.2	192.258	175.572	262.613	178.618
NM_001006525.1	4.24322	8.71184	9.25775	8.61621
NM_001006526.1	17.8389	16.3712	19.2253	21.9081
NM_001006527.1	3.72973	3.63778	4.25073	2.47854
NM_001006528.2	61.7798	72.242	62.1753	61.6984
NM_001006529.1	7.87651	9.24071	9.03976	6.94743
NM_001006530.1	27.8024	26.8644	34.0999	26.6926
NM_001006531.1	4.94396	5.83848	6.09522	4.57195
NM_001006532.1	1.60235	2.60308	1.99868	1.38562
NM_001006533.2	15.0051	17.058	12.4497	13.796
NM_001006534.1	115.914	83.361	110.586	88.6687
NM_001006535.1	15.4425	20.0075	21.2473	13.8999
NM_001006536.1	1.0005	1.77324	1.95467	0.601152
NM_001006537.1	12.0578	10.7364	9.90474	7.07794
NM_001006538.1	1.79387	1.85052	2.81963	1.75736
NM_001006539.2	12.4377	13.8453	14.1695	10.0748
NM_001006540.1	138.338	101.929	105.511	125.448
NM_001006541.1	123.955	134.784	166.061	116.779
NM_001006543.1	24.8207	29.4304	31.2551	24.9523
NM_001006544.1	4.21096	7.67886	6.01041	5.01693
NM_001006546.2	5.14449	4.93522	3.21766	4.06467
NM_001006547.1	74.5671	68.9228	54.2699	60.6585
NM_001006548.1	5.69838	5.57291	7.07753	3.64071
NM_001006549.1	4.31689	6.18949	4.81542	5.22022
NM_001006550.2	9.46823	4.71359	5.18066	3.75802
NM_001006551.1	10.5556	14.9318	10.494	7.63985
NM_001006552.1	5.35037	6.04795	5.44491	4.75137
NM_001006553.1	346.055	338.098	289.089	266.3
NM_001006554.1	24.6147	22.677	24.258	20.7775
NM_001006556.1	4.26921	6.01889	4.97935	4.62178
NM_001006557.3	62.1803	47.9468	35.749	63.8735
NM_001006558.1	223.025	200.14	189.115	221.77
NM_001006559.1	51.1583	51.2743	40.7012	40.739
NM_001006560.1	37.3159	32.701	32.328	34.5848
NM_001006561.1	61.0775	61.6155	75.8757	56.4577
NM_001006562.1	255.135	229.417	208.792	304.23
NM_001006564.2	30.1096	30.8918	29.0451	30.51
NM_001006565.1	10.0749	11.5854	11.7833	10.0266
NM_001006566.1	15.4016	20.9501	16.7678	11.5249
NM_001006567.1	75.3617	92.7062	90.8864	58.4152
NM_001006568.1	64.9368	66.3493	75.5667	62.8906
NM_001006570.1	10.5607	12.0295	11.0456	8.11043
NM_001006571.2	58.1306	51.6709	42.1797	31.5451
NM_001006572.1	12.2747	14.4423	15.539	14.9274
NM_001006573.1	2.29817	2.25522	2.06013	1.42317
NM_001006574.1	6.77788	5.96713	5.87776	6.05677
NM_001006575.1	18.6185	19.7252	17.7241	16.6457
NM_001006577.2	4.68494	4.43537	5.05783	3.15193
NM_001006578.2	102.362	105.505	109.462	87.9983
NM_001006579.1	84.1887	83.5843	93.1711	66.659
NM_001006581.2	9.35988	9.83741	11.0278	8.35444
NM_001006582.1	5.65735	6.67856	7.14873	2.88761
NM_001006583.1	53.9817	49.8813	54.6647	45.7022
NM_001006584.2	1.9524	2.18576	2.2449	0.855197
NM_001006585.1	25.7723	26.3247	31.5132	31.7989
NM_001006586.1	12.1795	13.234	12.809	10.7936
NM_001006588.1	10.0396	10.5675	11.3383	10.4064
NM_001006685.1	290.934	417.858	242.424	255.467
NM_001007081.1	4.8101	4.74289	3.95365	2.92454
NM_001007086.1	11.1931	11.2828	14.2229	9.14695
NM_001007473.1	93.6246	111.056	102.26	88.0626
NM_001007477.3	2.92688	2.90082	15.5227	9.85928
NM_001007479.1	551.983	593.346	684.586	544.258
NM_001007485.1	39.0086	34.3473	44.691	34.4113
NM_001007490.1	29.6081	30.4839	31.4594	30.0934
NM_001007822.1	37.0606	30.359	36.6768	34.059
NM_001007823.1	876.067	1116.83	927.565	716.315
NM_001007824.1	16.2668	21.9216	14.6409	11.8126
NM_001007825.1	10.9763	12.1128	9.30213	9.50187
NM_001007826.1	7.02142	6.79312	7.80093	10.1614
NM_001007828.1	6.01252	9.57993	8.14532	5.53122
NM_001007829.1	8.619	9.69794	8.90404	6.33792
NM_001007830.1	19.6732	20.0044	16.6585	15.3575
NM_001007831.1	347.18	336.696	395.786	311.097
NM_001007832.1	113.6	128.885	121.959	121.742
NM_001007833.2	10.1903	10.5814	10.3758	13.7689
NM_001007834.1	1.01968	0.859818	0.892074	2.35644
NM_001007836.1	8.30194	10.7307	9.17186	8.23001
NM_001007837.1	17.7303	19.1593	18.4136	19.4034
NM_001007838.1	63.5108	78.3556	70.9525	66.4414
NM_001007839.1	108.316	92.9569	59.324	160.094
NM_001007840.1	8.26803	9.67751	8.16943	10.0564
NM_001007841.1	51.8644	51.1583	60.2159	36.4659
NM_001007842.1	12.2647	12.3827	13.7488	12.0387
NM_001007843.1	27.3156	26.5917	28.2309	20.6423
NM_001007844.1	9.60729	11.6095	11.3172	11.4706
NM_001007845.1	23.6156	25.3036	24.609	24.6693
NM_001007846.1	7.88471	13.0152	9.65659	10.3904
NM_001007847.1	12.0902	14.4654	12.1554	20.2668
NM_001007848.1	5.91883	6.63086	6.39903	6.6776
NM_001007849.1	6.32612	6.46565	5.59098	6.61698
NM_001007850.1	6.24513	7.39621	7.95721	7.03281
NM_001007851.1	37.4698	46.6612	55.3574	51.4092
NM_001007852.1	11.7181	12.9184	12.6421	10.9648
NM_001007853.1	16.0912	19.1639	17.4736	19.6725
NM_001007854.1	59.1767	82.3832	70.5338	86.3208
NM_001007855.1	4.62613	5.82921	5.03684	5.5703
NM_001007858.1	25.5041	26.6031	23.0195	24.836
NM_001007869.1	2.01307	3.66251	6.16136	2.69008
NM_001007871.1	6.69003	8.40644	8.21681	6.43241
NM_001007873.1	3.64861	3.66325	4.10305	3.56323
NM_001007875.1	29.0186	35.1681	26.7211	33.6337
NM_001007877.1	2.60384	2.87538	3.65559	2.83445
NM_001007884.1	22.4076	22.2473	25.8732	22.591
NM_001007886.1	21.7586	20.2754	22.9604	22.1313
NM_001007888.1	26.0486	21.3854	27.3217	30.1502
NM_001007892.2	1.7978	2.8595	1.90542	1.41053
NM_001007894.1	1.30121	0.879519	1.25577	0.84219
NM_001007900.1	22.1726	29.4343	21.7965	13.6665
NM_001007905.2	153.371	151.986	162.487	123.755
NM_001007913.1	33.8459	32.273	37.2347	42.1762
NM_001007917.2	21.2702	28.535	18.6347	8.7033
NM_001007925.1	30.1808	27.8902	21.8884	27.3117
NM_001007930.1	26.7333	26.7655	19.8771	20.801
NM_001007933.1	3.64432	4.35204	3.65204	2.99423
NM_001007935.1	7.31447	7.72563	7.30357	7.43325
NM_001007937.1	16.0152	18.5034	18.9365	10.4031
NM_001007942.1	6.22585	9.12366	6.37535	4.01623
NM_001007944.1	24.3936	26.3251	29.1901	24.456
NM_001007946.2	2.45659	2.45521	2.82902	1.66462
NM_001007948.1	42.2176	54.8374	53.2698	38.9747
NM_001007953.1	13.9871	19.6231	16.103	21.366
NM_001007956.1	53.2501	52.4098	62.1127	56.0514
NM_001007958.1	10.5998	12.9041	12.4816	9.81553
NM_001007960.1	5.74153	6.69843	6.4366	5.4895
NM_001007963.1	133.115	120.503	118.79	123.128
NM_001007965.1	51.7694	51.8635	46.5849	45.0556
NM_001007967.1	543.924	518.68	559.373	450.962
NM_001007970.1	4.07052	6.00234	8.54705	4.78957
NM_001007972.1	9.99002	25.2103	35.1731	10.9082
NM_001007975.1	11.7345	23.9588	30.0399	12.0934
NM_001007979.1	34.698	38.5384	37.7657	30.7031
NM_001007982.1	9.93588	11.3081	10.1681	9.09909
NM_001007988.1	11.136	9.20442	10.3117	10.5298
NM_001008437.1	37.4021	35.7826	32.256	33.2991
NM_001008440.1	5.23916	2.59207	3.77879	1.33989
NM_001008442.1	2.24271	2.60361	1.47622	5.12689
NM_001008446.1	1.92184	2.30895	2.39793	1.67493
NM_001008448.1	20.6167	24.4054	26.7556	24.323
NM_001008450.1	23.0708	22.1181	21.5978	23.9831
NM_001008451.1	37.3824	48.1873	45.6295	46.4556
NM_001008453.1	22.148	24.763	23.7541	29.8799
NM_001008454.1	4.45418	4.07728	3.90602	4.42495
NM_001008456.1	96.7	97.0552	97.4018	120.787
NM_001008458.1	31.9427	36.9387	34.6977	28.0878
NM_001008459.1	10.5444	13.4363	15.1138	11.8637
NM_001008460.1	12.01	13.1951	13.3277	16.3953
NM_001008461.1	220.297	284.521	231.235	262.218
NM_001008463.1	4.38656	5.40852	5.08102	4.11777
NM_001008465.1	4.05192	4.38994	4.90667	3.55605
NM_001008466.1	38.9558	45.2832	42.5739	31.9832
NM_001008467.1	4.74688	5.14325	5.1076	3.89438
NM_001008468.1	15.5885	15.8058	17.5891	16.8412
NM_001008469.1	18.3921	17.9706	18.177	28.3556
NM_001008470.1	5.74602	8.1145	6.40327	2.40201
NM_001008471.1	24.4798	28.531	28.7774	18.9146
NM_001008472.1	40.1079	37.0135	24.9784	34.1245
NM_001008473.1	6.33529	7.39728	8.16889	5.57102
NM_001008474.1	3.80566	4.47588	4.26161	2.9864
NM_001008475.1	5.41961	7.33972	9.05576	7.34727
NM_001008477.1	21.5968	24.1007	25.9235	18.1108
NM_001008478.1	12.4984	16.3555	13.0183	16.5316
NM_001008479.1	51.5338	43.1595	45.8538	47.5212
NM_001008674.1	1.123	1.12552	0.922914	1.0594
NM_001008675.1	33.908	36.3286	27.7877	25.0832
NM_001008676.2	37.9868	39.5364	32.0484	43.1987
NM_001008677.2	2.23087	1.79589	2.94783	2.2632
NM_001008678.1	9.47445	15.0442	10.5227	9.57075
NM_001008680.1	3.44773	2.93014	2.52012	1.54573
NM_001008681.1	12.0677	12.2122	12.4194	10.5237
NM_001008682.1	8.74374	9.16342	10.2244	6.94398
NM_001008683.1	1.86222	1.88785	2.52237	2.06699
NM_001008729.1	66.2127	70.3621	57.8339	61.9093
NM_001008746.1	1.44302	1.41082	2.16949	0.893426
NM_001008788.1	2.32167	2.46084	2.67828	2.32074
NM_001008789.1	2.72517	5.15113	6.3216	2.56045
NM_001009928.1	21.7437	29.9169	25.8903	58.5334
NM_001010842.1	133.621	307.761	193.135	86.962
NM_001010843.1	1.97663	1.77248	2.46968	1.038
NM_001011689.1	5.16376	5.30059	5.40697	5.68987
NM_001011692.1	1.69422	6.63478	3.01234	1.76811
NM_001012290.1	2.31576	1.73285	2.41532	3.17935
NM_001012291.1	229.59	239.626	238.606	126.276
NM_001012292.1	4.92235	5.8166	4.63501	3.97862
NM_001012294.1	7.24346	8.48976	6.68329	8.20548
NM_001012403.1	105.858	134.642	164.588	114.163
NM_001012405.2	0.629884	0.776147	0.899986	0.663698
NM_001012521.1	3.41759	5.20224	6.34676	5.38902
NM_001012522.1	13.5254	13.8473	11.1765	14.028
NM_001012523.1	10.0117	11.3079	9.45564	10.7148
NM_001012524.2	15.837	13.805	11.2995	14.3855
NM_001012525.1	5.18419	3.09976	3.23161	1.4266
NM_001012526.2	2.14916	1.89826	2.81894	1.89459
NM_001012527.1	48.2832	43.9697	48.0674	38.7728
NM_001012528.1	5.52079	7.28943	5.62711	7.41718
NM_001012529.1	19.4982	19.3868	19.2032	18.433
NM_001012531.1	29.7795	42.0312	39.7336	41.3884
NM_001012532.1	3.09954	3.58128	4.20073	3.10239
NM_001012533.2	45.5528	55.4001	49.1009	52.0808
NM_001012534.1	31.1967	37.5326	27.5999	24.1927
NM_001012535.2	102.14	106.459	115.024	84.829
NM_001012536.2	5.83675	12.2152	9.70386	10.759
NM_001012537.2	9.63124	9.85577	9.64827	8.77999
NM_001012538.1	2.97635	5.21423	4.96839	5.16617
NM_001012539.1	8.68646	10.2522	8.43603	7.89757
NM_001012540.1	17.395	15.92	16.245	14.112
NM_001012541.1	10.5412	12.147	8.50161	13.8529
NM_001012542.1	1.34824	1.72681	1.89114	1.29673
NM_001012543.1	11.9592	11.4012	13.5918	10.0932
NM_001012544.2	52.6062	55.8421	42.0259	42.1281
NM_001012545.1	8.98393	10.181	14.1857	4.14311
NM_001012546.1	2.73277	3.05004	2.87688	2.03607
NM_001012548.1	2.70073	2.85512	3.53212	2.15593
NM_001012549.1	6.54744	6.8127	6.92531	5.77619
NM_001012550.2	20.7334	25.1453	20.1202	27.4229
NM_001012551.1	21.1879	21.1371	20.338	16.6209
NM_001012552.1	8.25053	10.2527	10.0997	9.62327
NM_001012554.2	86.7844	91.3176	86.9566	81.3237
NM_001012556.1	37.5524	43.7204	37.5997	33.6249
NM_001012557.1	2.34153	2.78076	2.22488	2.47546
NM_001012558.1	3.52271	4.06957	4.5487	3.37011
NM_001012559.1	36.0036	37.5499	33.8942	31.7761
NM_001012560.1	27.2598	22.3778	30.8457	34.5065
NM_001012561.1	11.0053	17.8283	13.3155	4.48472
NM_001012562.1	12.8623	14.1971	7.27713	7.97518
NM_001012563.2	56.5158	105.196	54.6176	61.2916
NM_001012565.1	12.2092	11.3135	11.5031	10.1403
NM_001012566.1	19.8042	21.2603	27.348	18.0196
NM_001012567.1	6.90477	7.83014	6.42582	7.94567
NM_001012568.1	5.04772	5.76067	4.52654	6.61214
NM_001012569.1	20.5118	23.1087	17.6156	26.6797
NM_001012570.1	7.40975	7.76539	8.68005	7.82316
NM_001012571.1	333.576	336.581	318.972	244.106
NM_001012572.1	18.7285	23.3095	18.9215	17.1426
NM_001012573.2	1.93314	1.95811	1.85488	1.45536
NM_001012574.1	11.6012	11.8422	11.5883	5.94883
NM_001012575.1	10.2316	12.9578	10.8201	10.2014
NM_001012576.1	6.39154	14.5782	5.5015	7.54489
NM_001012577.1	1.58031	1.36187	1.97853	1.62746
NM_001012578.1	31.1024	47.1707	17.9904	16.32
NM_001012580.1	16.7304	16.454	17.1187	14.0928
NM_001012581.1	6.84173	5.53239	4.82609	3.90071
NM_001012582.1	13.1288	15.0749	15.3733	13.6632
NM_001012583.1	18.8895	17.0752	17.7102	22.3457
NM_001012586.2	12.7152	14.7342	12.2422	11.6533
NM_001012587.2	2.85102	3.43632	2.9158	2.22832
NM_001012589.1	9.74895	9.86506	12.4633	8.71335
NM_001012590.1	116.399	133.081	114.912	95.7312
NM_001012592.1	68.6235	78.0628	61.4956	95.6888
NM_001012593.2	7.50727	9.90096	10.0217	6.8209
NM_001012594.1	102.909	98.4041	110.692	92.169
NM_001012595.2	23.871	34.8538	29.5413	34.1858
NM_001012596.1	3.20385	3.1299	2.68456	1.72741
NM_001012597.1	7.76638	13.1973	9.25892	8.94176
NM_001012598.1	22.3918	23.7342	26.82	4.5364
NM_001012599.2	3.68711	4.04726	4.15365	3.72987
NM_001012600.2	79.7374	89.5934	93.6601	63.7044
NM_001012601.1	234.181	248.377	267.75	219.413
NM_001012602.1	14.1235	15.3603	15.3271	11.1178
NM_001012604.1	29.6145	30.3579	27.4464	25.914
NM_001012605.1	125.607	108.531	112.995	96.7831
NM_001012606.1	10.3453	13.1912	9.32186	11.399
NM_001012607.2	37.5077	40.7634	37.779	33.5056
NM_001012610.1	4.85777	5.23635	2.57441	3.35711
NM_001012622.1	5.94973	8.34874	3.94579	5.14606
NM_001012653.2	13.9857	17.0808	16.0278	11.9966
NM_001012690.1	10.7896	9.826	9.77275	10.5627
NM_001012691.1	22.8604	24.5741	24.1813	26.6544
NM_001012693.1	2.07757	2.59617	3.84002	1.3848
NM_001012694.2	13.797	20.6214	14.3183	10.7091
NM_001012697.1	1.21814	1.01279	1.30979	1.4664
NM_001012698.1	3.87487	5.43506	3.70999	2.70608
NM_001012699.1	1.48893	2.37584	2.466	1.61798
NM_001012700.1	8.0377	13.6875	7.62066	9.43071
NM_001012701.1	7.52705	9.57921	9.08551	6.65911
NM_001012730.2	9.99824	10.674	10.0756	6.42553
NM_001012760.1	7.22798	8.90701	4.41622	4.83641
NM_001012768.2	3.52548	4.10648	4.28647	4.15698
NM_001012769.1	74.0852	78.8773	88.2108	80.7017
NM_001012770.1	1.247	1.4678	1.55846	1.75584
NM_001012771.2	193.228	171.159	215.276	145.489
NM_001012772.1	9.79622	9.75019	10.3351	10.4904
NM_001012774.1	30.297	26.6481	36.5906	27.9613
NM_001012775.1	8.72662	9.3618	10.0152	9.09518
NM_001012776.1	2.6205	2.87151	3.41766	2.69103
NM_001012777.1	2.73635	3.94296	4.59315	2.25086
NM_001012778.1	25.6523	30.8142	26.6017	26.8777
NM_001012779.1	7.11688	12.0581	8.3501	7.12786
NM_001012780.1	22.9684	29.523	25.9356	20.3901
NM_001012781.1	2.61091	3.90889	3.8043	3.02037
NM_001012782.1	19.0522	22.1888	19.7632	22.328
NM_001012784.2	13.6309	14.7374	19.3943	14.5066
NM_001012785.2	6.74932	8.18152	7.45475	6.75352
NM_001012786.1	1.48041	2.26952	2.29483	1.79596
NM_001012787.2	20.2897	17.7618	17.2108	16.2871
NM_001012788.1	17.4774	16.3522	20.5509	23.2391
NM_001012789.2	92.8978	87.8374	82.5338	81.5679
NM_001012790.1	1.36034	1.42321	1.39255	0.881741
NM_001012793.1	2.49	3.38852	3.11736	2.76875
NM_001012794.1	2.71897	1.72721	2.62102	1.81781
NM_001012795.1	3.38281	5.69922	5.93024	5.36323
NM_001012796.1	23.228	29.6304	27.5128	22.6618
NM_001012797.1	13.298	13.8037	14.047	9.89835
NM_001012798.2	10.0138	15.3294	11.5428	11.9642
NM_001012799.1	3.42603	2.80729	4.87565	2.72046
NM_001012800.1	10.1656	8.94279	7.70482	8.4164
NM_001012801.1	14.8385	16.7421	18.485	10.3458
NM_001012802.1	14.905	20.87	18.3721	12.3286
NM_001012803.1	6.77549	6.10118	8.46787	4.02085
NM_001012804.1	6.92621	14.3399	4.86341	9.86201
NM_001012805.1	3.46674	3.17455	3.78698	3.06432
NM_001012806.1	5.42218	6.48633	7.89381	5.80373
NM_001012807.1	4.92816	3.22627	4.76134	2.97134
NM_001012808.1	8.38981	7.11479	7.62855	6.7881
NM_001012809.2	12.3218	15.5266	11.256	7.4146
NM_001012810.1	53.0033	54.1994	63.3481	62.1515
NM_001012811.1	12.4723	12.5645	13.2726	9.83108
NM_001012812.1	2.24111	2.31923	2.6679	1.43667
NM_001012813.1	1.57042	2.76683	2.63955	1.41081
NM_001012814.1	12.9936	13.3371	12.9367	11.314
NM_001012818.1	10.3716	14.3614	12.3216	12.0485
NM_001012820.1	14.7237	14.4305	12.1151	6.78108
NM_001012821.2	1.78596	1.42072	2.70285	1.45017
NM_001012822.1	5.35717	5.89961	5.27454	4.61867
NM_001012823.1	24.2481	32.0722	14.8383	14.0089
NM_001012825.1	10.2453	11.3776	17.0372	13.9477
NM_001012826.2	8.44014	6.9864	11.6752	10.2435
NM_001012827.2	5.9444	6.51383	6.8279	6.53496
NM_001012828.2	11.3057	11.8331	11.6428	9.48206
NM_001012829.1	65.8063	72.3731	73.6418	66.7013
NM_001012831.1	36.9532	33.8239	34.7998	30.9647
NM_001012833.1	10.5266	13.8946	11.689	11.3941
NM_001012834.1	2.12373	3.4199	2.30164	1.44668
NM_001012835.2	36.5953	43.1959	37.8016	35.2633
NM_001012836.1	7.31253	7.12297	7.43442	6.85161
NM_001012837.1	4.26931	4.29667	5.35951	4.03878
NM_001012838.1	15.006	17.8468	21.8933	17.2983
NM_001012839.1	13.9414	14.65	15.1725	16.401
NM_001012840.2	14.9462	20.8887	18.3377	16.3047
NM_001012841.2	34.3478	35.7293	37.6404	36.7974
NM_001012842.1	12.6933	14.2964	14.1112	11.5685
NM_001012843.1	0.906136	0.940302	1.27152	0.685705
NM_001012844.1	14.638	20.9161	20.0718	15.1488
NM_001012846.1	6.84076	8.58564	26.2641	57.1982
NM_001012847.1	12.0396	12.9321	16.4324	12.1062
NM_001012848.1	34.9065	37.3998	33.9692	29.1447
NM_001012851.1	5.50986	6.6161	6.12684	6.04003
NM_001012854.2	2.08957	2.88151	1.77374	1.92036
NM_001012855.2	1.61895	1.78826	1.75844	1.53529
NM_001012856.1	2.07136	2.16464	2.6741	1.44237
NM_001012857.1	7.17697	7.64772	7.60897	4.86713
NM_001012859.1	13.7085	10.448	13.486	8.98455
NM_001012860.2	132.517	115.043	110.189	108.003
NM_001012861.1	8.9957	9.24631	9.531	6.62347
NM_001012862.1	1.66956	2.76617	2.0625	1.91759
NM_001012863.1	150.617	186.259	141.34	138.612
NM_001012864.1	6.81852	8.42657	10.5092	9.13836
NM_001012865.1	8.8875	10.025	12.5007	10.1565
NM_001012868.1	19.9374	18.751	18.2322	24.1196
NM_001012869.2	29.0748	40.6749	28.0022	35.9276
NM_001012871.1	3.98367	5.09867	4.34442	3.37605
NM_001012872.2	4.64891	5.57248	4.40052	4.97196
NM_001012873.1	2.73487	2.87877	2.71072	2.64015
NM_001012874.2	4.91516	5.20097	5.4259	2.66909
NM_001012875.1	12.334	12.6736	13.3512	8.24862
NM_001012877.1	7.28472	8.98956	8.56715	6.30895
NM_001012879.1	10.4309	12.451	13.2694	8.72739
NM_001012880.1	1.88536	1.14118	1.06221	0.915931
NM_001012882.1	10.0597	12.0379	12.5592	10.6953
NM_001012883.1	7.51902	10.6859	9.40184	11.2253
NM_001012884.2	5.87492	6.62822	6.62075	7.12847
NM_001012886.1	6.47522	11.8474	10.93	8.64877
NM_001012887.1	4.02505	4.48344	4.73947	3.43062
NM_001012889.1	19.3028	21.0432	17.3365	20.7174
NM_001012890.1	52.7441	56.5159	48.2034	52.2923
NM_001012891.1	12.6318	15.1388	20.225	12.2867
NM_001012892.1	112.11	137.395	95.5306	106.937
NM_001012893.1	8.05381	9.01331	12.7232	8.20661
NM_001012894.1	5.7448	6.68802	6.71767	4.25982
NM_001012896.1	17.2635	18.03	17.9395	13.7903
NM_001012897.1	3.18775	2.60266	3.74256	3.23505
NM_001012898.1	8.87311	22.5077	7.80841	3.53212
NM_001012900.1	2.05424	2.40388	2.72144	1.80129
NM_001012901.1	67.2666	73.448	62.5646	55.2388
NM_001012902.2	2.16326	2.0343	3.03211	2.4383
NM_001012903.2	51.8091	46.9413	32.2037	44.845
NM_001012904.1	29.3501	31.3436	26.4573	25.7087
NM_001012905.1	11.9293	9.81169	7.32297	7.56558
NM_001012906.1	36.9356	36.5971	40.1543	39.5984
NM_001012908.1	18.4383	24.1726	23.1797	19.5372
NM_001012911.1	18.2002	16.7423	10.589	21.761
NM_001012912.1	13.8314	13.9807	11.9941	10.477
NM_001012913.1	4.55169	6.43928	5.35411	3.69421
NM_001012914.1	11.6516	10.0701	12.3108	5.6506
NM_001012916.1	61.3569	84.9991	51.8884	87.4459
NM_001012917.1	4.41132	10.3059	9.81066	3.40722
NM_001012918.1	1.67967	2.98986	2.27738	1.28291
NM_001012919.2	106.687	80.7581	101.736	89.2922
NM_001012920.3	1.95905	1.8321	2.28064	1.28083
NM_001012921.1	2.73037	2.64335	2.79704	2.1394
NM_001012922.1	4.7419	6.56289	5.57987	6.65577
NM_001012923.1	5.53598	7.1086	7.12703	6.4657
NM_001012926.2	26.6492	20.9844	21.8317	25.0816
NM_001012927.1	3.04545	4.19261	3.91041	3.44648
NM_001012929.1	1.24973	1.79746	2.22044	1.17058
NM_001012930.1	3.83465	6.61744	3.99301	2.99673
NM_001012931.2	35.5523	35.4394	39.4721	39.413
NM_001012932.2	13.0089	16.5744	15.0132	15.2143
NM_001012933.2	3.37365	3.01948	1.84047	0.702887
NM_001012934.1	55.1786	79.1881	77.6128	54.4285
NM_001012935.1	11.3752	11.9611	14.8618	11.2807
NM_001012936.1	5.66701	6.22094	6.08455	7.43922
NM_001012938.1	1.72506	2.02051	2.35199	0.814833
NM_001012939.1	0.997104	2.333	2.5156	2.75094
NM_001012940.1	4.61821	6.51647	8.28132	6.44071
NM_001012942.1	16.0512	20.3541	15.1713	16.9342
NM_001012943.1	27.4648	32.8771	29.8246	23.5794
NM_001012944.1	20.6104	22.4535	23.3488	14.8387
NM_001012945.1	170.739	247.849	121.855	221.89
NM_001012947.1	3.92991	3.47579	3.95772	3.61384
NM_001012948.1	5.70629	7.33439	6.37012	5.21859
NM_001012949.1	2.57086	3.22887	2.98606	3.16841
NM_001012950.1	6.435	8.55797	5.27177	6.25657
NM_001012952.1	2.09867	3.14561	2.49902	2.11779
NM_001012953.1	5.19997	6.5641	5.53109	5.32201
NM_001012954.2	1.37445	2.26334	1.86031	2.00289
NM_001012996.1	2.72176	1.80986	1.45472	1.50993
NM_001013394.1	3.88925	4.71423	4.57166	4.31697
NM_001013395.1	3.02049	1.80053	2.15646	1.97988
NM_001013396.1	37.2852	12.5087	15.1291	8.22098
NM_001013397.1	10695.6	10364.5	11944.6	11264.3
NM_001014968.1	23.505	30.4603	26.4547	36.0549
NM_001017414.1	63.0809	46.9309	45.2264	51.4767
NM_001018012.1	16.6912	21.7732	14.7846	12.6932
NM_001024456.1	6.53358	6.35504	7.67338	7.59424
NM_001024577.1	124.74	204.732	211.121	207.363
NM_001024691.1	4.50871	5.75223	6.46419	5.46728
NM_001024734.2	36.1834	38.0881	44.8277	33.8747
NM_001024826.1	1.16684	1.43745	0.899155	1.67359
NM_001024827.1	1.13269	1.00008	1.54168	0.720869
NM_001024829.1	19.2823	20.5849	21.8398	20.3998
NM_001024831.2	3.2879	3.665	3.70824	4.641
NM_001024832.1	68.3486	62.8912	59.8613	69.3551
NM_001025304.1	14.3509	10.1928	12.92	8.70816
NM_001025354.2	4.86834	4.56461	5.44989	3.39935
NM_001025440.1	15.9055	17.8824	17.8251	18.2262
NM_001025441.2	39.9406	48.0489	35.0769	45.1157
NM_001025578.1	16.8122	17.1362	21.0654	16.9987
NM_001025609.1	29.2873	29.3889	33.8837	34.4046
NM_001029849.1	8.81755	10.4085	21.4428	8.60255
NM_001029980.1	4.61899	4.70702	3.479	3.68874
NM_001029981.1	31.3896	31.3814	26.4546	26.6477
NM_001030008.1	0.949089	1.61257	1.5219	1.20241
NM_001030053.2	50.2187	47.5182	39.509	35.7959
NM_001030337.1	2.55479	2.83747	4.05698	1.65749
NM_001030339.1	64.784	70.8401	84.6582	47.7
NM_001030340.1	28.1682	26.5171	25.454	28.2418
NM_001030341.1	2.51031	5.02996	4.71743	2.75581
NM_001030342.1	1.88967	1.96174	2.65076	1.10301
NM_001030343.1	4.87935	3.2056	4.8952	2.91108
NM_001030357.1	4.42773	5.81628	3.87054	5.74268
NM_001030363.1	6.10989	10.4675	6.00633	7.13547
NM_001030365.1	3.72599	5.98642	6.67697	5.10224
NM_001030385.1	4.44631	4.9044	4.48817	4.77748
NM_001030387.1	328.629	459.582	394.622	365.757
NM_001030390.1	1.98701	2.59495	2.67561	1.39482
NM_001030394.1	3.04396	2.78963	3.88133	3.41225
NM_001030536.1	3.53587	4.97198	4.74211	3.00685
NM_001030538.1	1.26447	1.93655	1.94115	1.55351
NM_001030540.1	2.81169	3.10626	2.7934	2.16542
NM_001030541.1	19.9598	13.7794	11.6412	9.36901
NM_001030543.1	15.8727	14.3712	10.6819	11.7803
NM_001030544.1	23.3597	13.5752	14.2392	17.0169
NM_001030545.1	77.3654	63.4505	79.6489	48.7259
NM_001030546.1	10.054	10.4889	9.55058	8.62032
NM_001030547.1	19.6512	12.8887	12.4444	17.661
NM_001030549.1	73.8159	81.2864	66.3066	50.3837
NM_001030550.1	583.467	571.931	665.084	616.233
NM_001030551.1	17.6807	22.0328	25.4367	19.2154
NM_001030552.1	41.9379	47.9059	39.4619	37.7642
NM_001030553.1	15.7513	16.9831	18.409	19.9865
NM_001030555.1	1.03754	1.42231	1.07946	1.1853
NM_001030556.1	20.699	19.9288	20.4543	25.9163
NM_001030557.1	4.87263	4.62495	4.71181	3.60673
NM_001030558.1	1.85796	1.54733	1.68232	0.99861
NM_001030560.1	11.4692	12.3087	10.3167	12.6245
NM_001030562.1	52.2428	46.1178	44.6761	41.949
NM_001030563.2	4.44729	6.82864	6.81289	8.04236
NM_001030564.1	5.06743	6.02449	4.69529	4.31569
NM_001030565.1	21.1439	24.9118	18.4335	21.4951
NM_001030568.2	2.40212	3.6785	3.16845	2.81711
NM_001030569.1	20.4225	20.3557	23.6233	20.6523
NM_001030570.1	13.0432	16.7215	14.0088	11.3891
NM_001030571.1	11.7598	15.1443	11.0892	9.62177
NM_001030572.1	18.6754	25.6338	19.8712	18.8096
NM_001030573.1	18.9325	23.5314	24.8417	19.5554
NM_001030574.1	3.21097	3.72083	4.30049	3.63232
NM_001030575.1	4.49803	2.06318	3.00926	1.76354
NM_001030577.1	724.529	702.618	623.151	570.007
NM_001030578.1	30.9292	37.7512	29.913	24.3167
NM_001030579.1	29.6997	47.018	62.5857	108.063
NM_001030580.1	0.961542	1.72999	1.22421	0.699546
NM_001030581.1	24.2215	24.3355	22.7907	25.9939
NM_001030582.1	7.93783	10.1697	9.36465	8.96274
NM_001030583.1	63.2052	62.3447	69.2618	55.3848
NM_001030584.1	107.894	93.5059	104.988	98.8324
NM_001030585.1	7.91334	7.80044	6.74025	8.89884
NM_001030588.2	3.86363	4.7554	3.85518	3.30379
NM_001030589.1	32.9099	52.782	40.1904	36.6394
NM_001030590.1	7.9375	7.54557	8.99486	7.20968
NM_001030591.2	6.69212	8.86105	8.40306	4.0792
NM_001030592.1	1.91928	2.0129	3.1503	1.56855
NM_001030593.1	6.42718	8.8066	9.72468	5.74003
NM_001030594.2	6.29019	7.27706	7.58065	5.29205
NM_001030595.1	1.11439	1.5716	2.09978	0.766343
NM_001030596.2	7.35042	7.36433	5.4782	5.42732
NM_001030597.1	22.087	24.572	25.8692	20.535
NM_001030598.1	29.2639	27.7319	30.1199	23.2843
NM_001030599.1	15.0458	17.7431	15.5754	13.9965
NM_001030601.1	146.768	156.017	162.523	112.837
NM_001030603.2	3.08715	3.67075	3.40241	2.5663
NM_001030605.1	33.2736	23.2619	48.1378	23.7911
NM_001030607.1	14.738	17.1564	18.372	16.1802
NM_001030609.1	87.0337	93.3797	94.8289	75.7878
NM_001030610.1	4.71991	6.36708	5.13741	6.2546
NM_001030611.1	3.90947	3.93716	3.42859	2.76982
NM_001030613.3	9.21561	10.9144	9.98135	9.90465
NM_001030615.1	17.8616	19.3093	19.4224	16.5737
NM_001030616.1	8.35993	7.5929	8.55314	5.92256
NM_001030618.1	7.06067	8.82198	7.61146	5.8674
NM_001030619.1	147.318	173.259	182.656	129.146
NM_001030620.1	16.4827	18.6568	19.761	15.2224
NM_001030621.1	144.569	197.401	161.283	172.231
NM_001030622.1	2.08781	4.14359	4.68064	2.57448
NM_001030623.2	25.0321	23.0079	25.2961	19.5159
NM_001030624.1	26.4765	29.292	30.7823	30.9584
NM_001030625.1	1.37051	1.20594	1.93206	1.4894
NM_001030626.1	2.74448	3.56705	3.84188	3.20352
NM_001030627.1	2.42533	2.67051	3.29069	1.97058
NM_001030628.1	20.354	10.7616	12.6932	12.5936
NM_001030629.1	2.46748	3.01976	3.57919	1.98606
NM_001030632.1	13.7538	9.94715	10.1074	7.62852
NM_001030633.1	20.7209	13.4877	19.9476	8.21469
NM_001030634.1	22.0077	25.6026	23.4621	24.6835
NM_001030635.1	63.215	56.8714	62.261	39.2203
NM_001030636.2	1.03066	1.24222	1.15921	0.862291
NM_001030637.1	10.2943	16.2266	13.2539	11.6054
NM_001030638.1	62.917	80.9148	113.368	99.8727
NM_001030639.1	0.979443	0.746109	1.69793	0.633443
NM_001030643.2	16.3786	16.7202	17.9171	16.7871
NM_001030644.2	3.707	4.28366	3.32595	3.02285
NM_001030646.1	22.2742	16.7809	15.1428	17.5515
NM_001030647.1	49.2851	55.6597	75.136	57.2829
NM_001030648.1	11.9566	11.0923	10.5237	7.53366
NM_001030649.1	39.97	39.9522	36.9888	30.9596
NM_001030650.1	33.4154	21.8423	31.6989	24.2287
NM_001030652.1	32.5986	33.6535	34.3306	29.5022
NM_001030653.1	6.00691	5.7159	6.53184	5.23532
NM_001030654.2	12.1645	13.1569	12.4614	15.8628
NM_001030657.1	1.25081	1.71185	1.3319	0.858988
NM_001030658.1	14.7456	13.0198	16.2259	11.4955
NM_001030659.1	0.602351	0.780709	1.16624	0.791407
NM_001030661.1	1.0656	1.1927	1.59596	1.04998
NM_001030662.1	5.72937	6.41157	7.15989	6.35534
NM_001030663.1	2.24072	2.89161	2.55848	1.28235
NM_001030664.2	7.9074	10.8197	10.9237	8.57866
NM_001030665.2	6.24214	8.74681	6.86243	5.75834
NM_001030667.1	9.6747	7.83618	7.42889	4.37751
NM_001030669.2	13.1715	14.3453	12.6335	12.3707
NM_001030672.2	5.56417	5.01099	6.63921	6.70786
NM_001030674.1	54.1834	62.2725	47.3376	58.23
NM_001030676.2	10.9924	13.3184	12.5462	11.7561
NM_001030677.1	22.2503	27.4906	29.5631	27.7546
NM_001030678.1	4.43128	3.44842	3.99811	4.90367
NM_001030680.1	8.90301	9.92464	12.4514	13.9426
NM_001030681.1	1.35094	1.67408	1.78314	1.52152
NM_001030682.1	21.3376	20.6796	17.3986	18.2095
NM_001030683.1	15.3261	20.2539	19.5525	16.243
NM_001030684.1	2.16874	2.47515	2.38037	1.86997
NM_001030685.1	2.70663	2.53407	5.49449	2.98869
NM_001030686.1	5.78939	6.40733	6.33319	6.17241
NM_001030687.1	9.76041	11.0217	11.4382	10.0399
NM_001030688.1	3.80417	4.9806	4.40871	3.51794
NM_001030689.2	1.60428	2.32795	2.10566	1.63148
NM_001030690.1	2.55762	3.47953	3.97676	2.42946
NM_001030691.2	35.9047	35.0015	35.4195	37.2099
NM_001030692.1	11.6121	11.1726	14.4044	14.893
NM_001030694.1	35.4947	40.5987	34.8046	37.8102
NM_001030695.1	2.92602	3.73029	5.32672	3.69709
NM_001030696.1	16.4401	15.7988	16.5684	16.166
NM_001030698.1	10.9463	9.54618	10.5654	10.0874
NM_001030699.1	34.8641	38.4851	35.7788	34.9958
NM_001030700.1	19.8503	21.7585	16.495	23.8655
NM_001030701.1	8.37716	10.4105	11.3033	7.78611
NM_001030703.1	23.4769	35.8336	26.9826	58.4526
NM_001030704.1	14.4593	24.4185	15.2712	11.6473
NM_001030707.2	15.1698	15.9423	18.9684	11.7455
NM_001030708.1	8.51331	8.88763	8.01325	9.21341
NM_001030710.1	2.49287	4.72988	3.6028	4.45846
NM_001030711.1	3.50681	6.60514	5.06787	3.0391
NM_001030713.1	166.416	145.418	90.3734	147.749
NM_001030714.1	3.82076	3.50735	3.39149	1.82491
NM_001030715.1	4.26169	5.66826	5.00273	4.81478
NM_001030716.1	2.94136	3.05913	2.95301	2.57024
NM_001030718.1	3.89132	4.15445	3.77497	4.66864
NM_001030719.1	27.1489	38.4328	32.4474	20.0617
NM_001030721.1	19.931	18.5047	21.2449	26.8063
NM_001030722.1	5.90134	11.1137	9.0741	6.70848
NM_001030723.1	14.5646	15.0802	13.869	15.4573
NM_001030724.1	2.62442	3.17632	4.81297	4.65105
NM_001030725.2	3.8989	4.46442	4.24404	3.55795
NM_001030726.1	5.53535	5.89332	4.82489	5.61686
NM_001030727.1	139.391	131.953	102.483	112.332
NM_001030728.1	133.581	190.006	186.885	95.619
NM_001030729.1	1.42669	1.89993	2.18737	2.27282
NM_001030730.1	39.6667	32.2164	26.163	36.1706
NM_001030731.1	10.7628	10.8839	6.78226	5.18745
NM_001030732.1	3.3338	4.3448	3.75648	3.91794
NM_001030733.1	11.8817	12.4311	9.86563	7.97221
NM_001030734.1	1.99036	2.80585	2.25342	1.78222
NM_001030735.1	20.438	24.4673	14.2316	21.4988
NM_001030736.1	1.90926	4.31929	2.6076	1.34984
NM_001030737.1	1.73586	2.60058	1.97525	1.83725
NM_001030738.1	3.51308	2.73233	2.91084	3.65335
NM_001030741.1	21.1621	26.5933	25.9385	22.2731
NM_001030742.1	3.13543	3.91649	3.12483	2.61207
NM_001030744.1	14.6202	13.1881	11.3125	10.9549
NM_001030745.1	1.9552	2.75483	2.46247	1.71975
NM_001030746.1	30.5526	40.2856	21.4127	25.1656
NM_001030747.2	104.449	81.9989	60.649	52.1968
NM_001030748.1	4.25703	3.98292	3.8274	3.83808
NM_001030749.1	2.88123	3.68504	4.75963	2.28624
NM_001030750.1	11.7436	14.9729	15.9057	12.7566
NM_001030751.1	6.20973	6.68709	7.61285	6.23215
NM_001030752.1	8.41904	7.91288	9.60403	8.26421
NM_001030753.1	20.1178	34.0095	11.3517	10.9998
NM_001030754.1	2.44845	2.68341	2.51155	1.46181
NM_001030755.1	27.5884	26.7007	19.3759	29.0918
NM_001030756.1	79.5802	114.236	96.6094	80.9831
NM_001030757.1	42.993	49.4537	49.461	41.1278
NM_001030759.1	22.3899	26.4241	22.6682	24.4818
NM_001030761.2	7.04742	11.7898	8.26372	10.9221
NM_001030762.2	1.35305	2.16249	2.51393	0.930787
NM_001030764.1	7.50402	8.21525	9.35789	7.45735
NM_001030766.1	1.83532	1.79524	2.46205	2.434
NM_001030768.1	833.934	788.54	863.23	887.167
NM_001030770.2	3.23638	4.8124	4.58126	5.14027
NM_001030771.1	28.7847	27.39	25.0432	20.7546
NM_001030772.1	2.19122	3.10697	3.18321	2.90307
NM_001030773.1	22.1426	17.9495	18.1304	15.2742
NM_001030774.1	24.175	27.1506	26.8598	34.0011
NM_001030775.1	183.232	166.155	172.737	139.319
NM_001030776.2	46.1831	49.6077	44.8259	52.6468
NM_001030777.1	3.82051	1.90218	2.51683	2.8848
NM_001030778.1	104.715	133.854	117.925	115.635
NM_001030779.1	7.94927	6.30134	7.89309	4.68673
NM_001030780.1	5.9648	5.10031	6.8434	5.69497
NM_001030781.1	2.371	3.15931	2.72828	1.5958
NM_001030783.1	5.06403	4.85802	5.95583	4.12446
NM_001030784.1	10.8661	10.9356	12.2006	7.2408
NM_001030787.1	1.8376	2.45171	3.28622	1.35634
NM_001030788.1	2.77917	2.90838	4.27866	1.42276
NM_001030789.1	10.0239	10.6553	16.1435	8.37027
NM_001030791.1	2.53765	2.70167	4.16241	2.25174
NM_001030792.2	25.2888	18.0558	17.9433	17.0617
NM_001030793.2	0.639552	1.10433	0.822421	1.14168
NM_001030795.1	17.3958	13.5976	17.7825	16.0441
NM_001030798.1	223.042	203.177	151.161	141.569
NM_001030799.1	5.92798	6.57248	6.44855	4.1082
NM_001030800.1	237.329	432.242	225.198	335.285
NM_001030801.1	10.4184	15.6901	9.82989	8.10141
NM_001030802.1	0.771237	1.59623	2.43639	1.09389
NM_001030803.1	24.7834	26.0853	21.5521	24.904
NM_001030804.1	83.3988	74.8452	86.7165	76.9395
NM_001030805.1	10.9205	10.5944	11.5342	5.17112
NM_001030807.1	2.16778	1.86132	1.9602	1.95159
NM_001030808.1	1.03139	1.13749	1.15216	1.17793
NM_001030809.1	13.7331	14.5153	15.0996	14.2198
NM_001030811.2	3.37202	3.30968	3.19587	2.41553
NM_001030812.1	68.3585	89.1512	87.2047	87.4822
NM_001030813.1	8.73337	9.02991	9.3101	8.73499
NM_001030814.1	8.6028	13.1614	11.817	9.62731
NM_001030815.2	71.549	73.8933	54.2301	43.1178
NM_001030816.1	3.29955	3.87881	3.49353	2.54024
NM_001030817.1	3.88668	5.39757	4.04662	3.51979
NM_001030819.1	1.14768	1.23139	0.788003	0.81027
NM_001030820.1	41.2212	30.304	51.6422	43.2325
NM_001030822.1	13.4561	14.8197	14.9748	11.0197
NM_001030823.2	107.01	102.184	87.1638	90.4711
NM_001030824.1	5.70726	5.52498	5.95282	4.79514
NM_001030825.1	4.02945	4.61946	4.47874	4.09256
NM_001030826.1	2.99576	4.63856	3.58049	1.98733
NM_001030827.1	24.577	22.2034	19.5374	22.3311
NM_001030829.1	7.15946	6.26124	6.28756	8.20937
NM_001030830.1	48.4115	70.408	56.7944	44.7548
NM_001030831.1	6.27914	4.99041	8.22448	6.79053
NM_001030832.1	3.63062	7.54735	4.26171	3.52578
NM_001030833.1	688.684	813.525	903.901	720.882
NM_001030834.1	6.7213	6.29509	7.31021	5.80045
NM_001030835.1	2.72514	2.91873	2.82691	2.06193
NM_001030836.1	465.179	514.534	535.663	422.611
NM_001030837.1	9.30902	8.7818	8.72508	7.67461
NM_001030838.1	10.4532	13.0869	14.0566	11.2072
NM_001030839.1	6.10064	7.69401	8.32357	8.13261
NM_001030840.2	3.7886	5.24384	3.5206	3.68615
NM_001030841.2	15.4645	16.4352	17.1811	14.6627
NM_001030843.2	52.3781	62.4445	63.1164	50.2294
NM_001030844.1	4.96222	5.83597	5.57778	4.31897
NM_001030845.1	6.46252	6.56061	6.82862	5.24674
NM_001030846.1	3.19608	5.41694	4.53453	4.49017
NM_001030847.1	6.77221	8.13067	4.44238	4.12081
NM_001030848.1	25.7405	31.2134	23.2587	26.1895
NM_001030850.1	8.91922	8.64631	7.21832	6.70152
NM_001030852.1	4.15818	6.19821	5.51726	1.63
NM_001030853.1	2.54888	2.4769	4.11777	3.7077
NM_001030854.1	1.28084	2.72585	2.05199	1.08785
NM_001030857.1	15.2593	16.3412	14.2813	12.8697
NM_001030858.1	43.0464	48.7511	49.9788	43.7654
NM_001030859.1	39.4524	42.6083	46.0069	43.4489
NM_001030860.1	45.065	49.8539	49.1199	41.4864
NM_001030862.1	20.3883	22.3726	17.5894	23.123
NM_001030865.1	2.37935	2.66014	3.46863	2.42261
NM_001030866.1	15.5692	17.4161	13.1362	24.5411
NM_001030867.1	2.82472	3.80738	3.8352	2.70324
NM_001030868.2	13.336	15.242	12.7891	15.2317
NM_001030869.1	7.99986	7.95801	9.0013	9.28572
NM_001030870.1	3.48006	4.19809	3.76446	3.61868
NM_001030871.2	6.4096	8.59657	8.12252	7.33024
NM_001030872.2	41.2478	42.1504	46.296	48.1116
NM_001030875.3	8.73606	6.04974	9.54313	4.69168
NM_001030876.1	8.41275	13.0537	9.39858	10.4542
NM_001030877.1	3.17727	2.68183	2.18528	2.65293
NM_001030878.1	49.8469	57.7706	45.4769	45.946
NM_001030879.1	11.4847	13.0958	11.2414	13.4663
NM_001030880.1	39.8428	40.8595	41.4547	42.4681
NM_001030881.1	2.41039	2.81779	2.16505	1.97548
NM_001030882.1	5.32744	5.85493	5.53542	4.47271
NM_001030884.1	2.68664	2.96064	2.87791	1.03875
NM_001030885.1	11.254	12.853	12.2632	7.68611
NM_001030886.1	66.7971	55.0238	64.9049	63.5886
NM_001030889.1	530.254	615.398	494.289	564.75
NM_001030890.1	13.6183	10.0362	9.01406	12.7166
NM_001030891.1	4.16999	4.68846	4.62942	3.80943
NM_001030892.1	9.45409	9.12057	7.32938	8.38822
NM_001030894.2	32.8196	37.3432	35.8329	40.9284
NM_001030895.2	20.6287	28.9556	32.3329	31.5447
NM_001030896.1	10.5183	12.0143	12.6076	10.5785
NM_001030897.1	45.1063	50.2564	43.4013	58.2222
NM_001030899.1	22.1621	23.2708	32.2292	19.923
NM_001030900.1	1.53664	2.74029	3.35604	3.42518
NM_001030901.1	4.64853	6.31351	5.04832	3.55891
NM_001030902.1	6.98454	7.34398	5.88639	6.88786
NM_001030903.1	19.1033	21.0506	21.9276	15.9193
NM_001030904.1	498.556	558.853	506.111	418.056
NM_001030905.1	11.4584	13.8325	16.6196	13.977
NM_001030906.1	26.5643	23.7539	26.9884	25.0796
NM_001030907.1	2.68377	3.15505	3.22141	2.19928
NM_001030908.1	3.53733	4.20811	4.90568	2.24117
NM_001030910.1	21.7334	28.5146	29.1935	20.979
NM_001030911.2	6.9912	9.41831	7.11698	6.34525
NM_001030913.1	3.12112	4.09153	3.23099	3.25803
NM_001030914.2	15.1947	17.8024	18.1152	16.1777
NM_001030915.1	10.0939	9.28409	10.5363	8.90523
NM_001030916.1	18.7487	16.7219	14.2746	33.2283
NM_001030917.1	3.3176	4.81098	4.68048	4.22646
NM_001030918.1	239.343	245.5	293.018	257.542
NM_001030919.1	78.2762	88.0853	92.6922	76.3831
NM_001030920.1	8.24507	5.78986	4.88479	2.14032
NM_001030921.1	86.3413	77.5764	83.8358	85.2307
NM_001030922.1	26.3495	25.0426	27.6808	42.2609
NM_001030923.1	2.87166	1.52423	2.95715	2.20852
NM_001030924.2	2.85998	3.33842	2.77835	2.14878
NM_001030925.1	8.955	15.0246	10.3053	11.9932
NM_001030926.1	7.67705	8.48636	10.3322	7.83155
NM_001030927.1	3.91667	4.77393	5.67323	6.51664
NM_001030929.1	702.257	597.468	607.629	496.778
NM_001030930.1	30.6944	33.8786	40.5535	34.3056
NM_001030931.1	31.7173	37.1999	36.663	34.2334
NM_001030932.1	43.3427	41.6911	40.1616	41.0315
NM_001030933.1	4.97647	6.01028	7.16976	5.24669
NM_001030934.1	25.2999	26.7759	33.0046	27.5553
NM_001030935.1	5.88318	7.72224	7.58812	5.07217
NM_001030936.1	1.74429	2.17123	1.80293	1.61413
NM_001030938.1	5.65555	6.6725	6.79385	4.51146
NM_001030939.1	5.99427	5.51201	6.35145	5.24192
NM_001030940.1	1.87423	1.52705	2.30815	1.36364
NM_001030941.1	19.2652	17.6766	19.5927	16.7282
NM_001030942.1	2.97353	3.10341	3.05442	2.13362
NM_001030943.1	0.97879	1.27967	1.3	0.864623
NM_001030944.1	5.91514	7.89655	5.74768	8.76383
NM_001030946.1	4.49763	6.05713	5.30466	3.75857
NM_001030947.1	5.57707	6.51107	4.25207	3.80825
NM_001030948.1	26.8722	25.2923	24.3855	27.2511
NM_001030949.2	37.193	34.2338	40.415	33.3041
NM_001030950.1	9.86886	12.3852	11.4233	9.40218
NM_001030951.1	166.605	157.429	195.416	157.626
NM_001030952.1	1.53053	6.22017	3.02659	2.79303
NM_001030954.1	2.36101	4.3625	4.3768	3.15299
NM_001030955.1	57.8869	53.6313	45.3772	60.6334
NM_001030956.1	176.869	103.211	40.9074	103.349
NM_001030957.1	53.0767	69.2429	41.4696	84.3898
NM_001030958.2	18.0173	21.2485	13.5702	16.7986
NM_001030959.1	15.714	21.5725	20.4383	14.1287
NM_001030960.2	8.1216	9.80505	13.8836	19.255
NM_001030962.1	2.70198	3.35707	2.39344	2.38376
NM_001030963.1	29.6955	33.2148	35.0351	22.027
NM_001030964.1	3.58482	4.48906	3.42704	2.25562
NM_001030965.2	13.6043	11.8569	14.5915	12.0112
NM_001030966.1	76.9831	129.031	237.719	427.865
NM_001030967.1	13.4661	10.2997	13.9337	10.6318
NM_001030969.1	11.7295	12.0215	15.2503	15.9557
NM_001030970.1	21.0659	19.6388	20.0342	19.1834
NM_001030971.1	8.26063	7.51205	11.3704	9.78501
NM_001030973.1	11.8007	15.0959	12.8523	11.6806
NM_001030974.1	1.663	2.39743	1.82076	1.38165
NM_001030975.1	30.7152	27.657	24.762	28.0069
NM_001030977.1	9.19635	12.9264	8.94596	42.1337
NM_001030979.1	6.68415	6.64172	7.1727	7.90995
NM_001030981.2	3.94523	3.37034	5.1368	4.90399
NM_001030982.1	2.33704	2.64908	1.96877	1.73498
NM_001030983.1	3.55499	4.27728	4.03582	2.65325
NM_001030984.1	7.98078	9.34446	7.38656	7.18702
NM_001030985.1	313.115	353.198	312.353	332.616
NM_001030986.1	3.4213	4.9786	4.43855	3.05678
NM_001030987.1	8.66297	4.38264	6.3507	4.55545
NM_001030988.1	28.6725	27.0626	28.4797	28.5464
NM_001030989.1	123.904	133.47	118.435	131.502
NM_001030990.1	53.6241	38.0342	40.4063	53.5753
NM_001030993.1	38.8683	38.4817	39.78	40.1437
NM_001030994.1	1.54852	2.34071	2.68501	3.15384
NM_001030998.1	26.3577	31.2267	35.4491	34.6606
NM_001030999.1	28.2856	27.8624	27.3161	27.1695
NM_001031002.1	12.6733	18.6166	15.3927	14.9832
NM_001031003.1	7.25456	7.59622	5.41171	3.94549
NM_001031004.1	6.13812	7.1331	6.49331	5.60005
NM_001031005.2	2.28618	2.53067	2.66753	3.15601
NM_001031006.1	18.34	16.9651	18.5091	17.265
NM_001031008.2	6.74428	7.84318	7.5337	7.24748
NM_001031009.1	11.9352	8.15791	9.77506	8.90882
NM_001031010.1	2.47101	3.67774	4.4251	4.48552
NM_001031011.1	17.0438	19.1635	18.2364	21.1447
NM_001031012.1	7.40233	10.4468	13.9168	5.78226
NM_001031013.2	17.0973	18.2804	21.43	29.2166
NM_001031014.1	38.6475	44.8497	40.6431	37.6352
NM_001031017.1	45.0322	30.6397	32.1476	27.9965
NM_001031018.1	17.4571	19.907	18.1576	20.9381
NM_001031019.1	65.9494	55.065	43.0431	25.6483
NM_001031022.1	7.99688	8.83521	6.86062	6.19568
NM_001031024.1	52.8212	56.6741	54.7041	31.7833
NM_001031026.1	38.5958	35.5081	28.6825	32.6471
NM_001031027.1	51.8725	49.3029	60.269	59.0401
NM_001031028.1	453.457	841.701	866.664	1361.03
NM_001031029.1	8.81105	11.4562	12.5038	8.56052
NM_001031030.1	9.30624	15.084	12.9296	11.1617
NM_001031032.1	1.0287	1.41092	1.13418	1.11744
NM_001031033.1	11.3078	14.3555	11.4782	13.3687
NM_001031034.1	1.08199	2.46712	1.67802	1.66845
NM_001031035.1	2.9334	4.49785	4.10591	2.72942
NM_001031036.2	3.30766	5.76005	4.81561	5.65333
NM_001031037.1	2.49968	2.77701	6.04335	2.63863
NM_001031038.1	6.37493	6.13628	3.67149	5.84338
NM_001031039.1	11.0291	13.0039	12.2386	13.0205
NM_001031040.1	83.3345	74.3809	83.5445	77.1323
NM_001031041.2	3.21051	3.71493	2.96687	2.46988
NM_001031043.1	10.7548	9.83147	9.32809	7.89716
NM_001031044.1	54.2921	54.4896	57.319	33.758
NM_001031046.1	1.44197	1.58461	1.79004	1.04776
NM_001031047.1	9.95406	10.2523	9.63916	9.36246
NM_001031049.1	4.72862	5.70462	6.22323	4.33502
NM_001031051.1	3.91307	5.02297	5.30786	4.10589
NM_001031052.1	64.8471	67.2388	64.4639	62.5715
NM_001031053.1	1.38748	1.40949	2.23269	0.897827
NM_001031054.1	27.9834	29.4249	37.2605	23.7811
NM_001031055.1	1.77383	2.09011	12.3015	1.51684
NM_001031056.1	2.52881	2.52223	2.62148	1.56834
NM_001031057.1	89.0346	91.0946	99.0086	59.7661
NM_001031058.1	24.4666	27.5572	23.4371	32.8522
NM_001031059.1	2.85603	2.9665	3.5434	3.09159
NM_001031060.1	9.12163	10.8703	9.51451	7.28254
NM_001031061.1	10.1019	11.4553	10.1026	10.6437
NM_001031062.1	1.00359	1.1496	1.13858	0.633738
NM_001031063.1	14203.1	16957.8	21995.7	19655.9
NM_001031064.1	14.5576	12.3524	11.8977	11.8919
NM_001031065.1	7.44278	9.62928	10.1153	8.07916
NM_001031066.1	11.1636	12.5402	13.5591	11.8144
NM_001031067.1	15.3039	16.1143	15.6429	24.2011
NM_001031069.1	29.8343	26.0617	23.9689	24.2661
NM_001031070.1	4.65685	4.20314	4.59387	4.69774
NM_001031074.1	130.703	156.662	155.601	88.2208
NM_001031075.2	25.2324	22.426	28.2142	24.5409
NM_001031076.1	23.9105	19.8627	20.6082	27.7379
NM_001031077.1	3.93033	5.82988	5.85293	4.75216
NM_001031079.1	20.3178	15.8131	21.2819	15.2507
NM_001031080.1	9.95871	14.2977	14.3883	13.1198
NM_001031082.1	3.09344	2.46088	3.28297	1.8616
NM_001031083.1	35.2429	33.2518	31.0035	28.3248
NM_001031085.1	3.18915	3.05821	3.40288	3.3042
NM_001031086.1	1.57769	1.42819	1.69408	1.03093
NM_001031087.1	4.3328	3.70081	3.75856	3.98211
NM_001031088.1	1.74796	1.54964	1.76976	1.39922
NM_001031089.1	48.5003	48.363	55.6177	39.2821
NM_001031090.1	3.01356	5.21489	5.58224	2.24446
NM_001031092.1	164.684	143.39	153.138	159.856
NM_001031093.1	1.76081	2.53064	1.7498	1.34847
NM_001031094.1	144.138	162.859	150.594	156.825
NM_001031096.1	1.66089	1.78628	2.31642	1.7848
NM_001031097.1	203.962	225.08	220.478	199.346
NM_001031100.1	3.49727	4.47138	3.42949	4.03915
NM_001031101.1	14.921	21.0296	24.3105	21.8888
NM_001031102.1	1.06844	1.28058	1.11468	0.848565
NM_001031103.1	14.6935	18.479	21.4866	19.8921
NM_001031104.1	1.38599	2.16269	1.84657	2.11185
NM_001031105.2	8.04997	8.13174	6.74479	6.74229
NM_001031106.1	7.8709	7.48606	8.75447	8.4106
NM_001031107.1	4.35219	5.36388	4.73967	5.74217
NM_001031108.1	4.91003	6.91821	7.25284	5.75046
NM_001031109.2	28.6695	25.7669	30.8451	25.9398
NM_001031111.1	3.23651	2.88197	3.26829	3.77142
NM_001031112.1	13.7337	15.5563	13.8585	13.6149
NM_001031114.1	11.1789	8.7141	7.75942	6.75277
NM_001031115.1	10.7791	17.5595	13.48	12.2824
NM_001031116.1	4.94257	5.53698	5.45334	4.38651
NM_001031117.1	25.3898	29.0999	22.2122	25.3742
NM_001031118.1	5.92691	7.0952	6.8801	6.18737
NM_001031119.1	16.9341	23.2333	25.6857	24.4598
NM_001031120.3	1.25097	1.92709	1.47689	1.63209
NM_001031121.1	8.56512	10.8258	11.3844	10.1816
NM_001031122.1	2.32725	3.71859	3.05284	2.01191
NM_001031123.1	3.63552	3.84384	3.57823	4.70584
NM_001031124.1	4.40572	6.00291	4.47694	3.41303
NM_001031125.2	41.0515	40.4745	32.4947	38.433
NM_001031126.2	2.39614	4.10565	4.99336	1.85686
NM_001031127.1	34.3631	26.0861	29.1618	26.6874
NM_001031129.1	1.12625	1.61295	1.45078	0.863869
NM_001031131.1	1.77939	1.99935	1.79842	1.7251
NM_001031132.1	5.32491	5.29101	5.04614	4.37301
NM_001031133.1	17.4031	17.9995	19.4217	18.384
NM_001031134.2	8.03056	7.05395	5.91404	5.26317
NM_001031135.1	7.48081	9.35009	9.0649	7.29835
NM_001031136.1	14.0656	13.6049	13.9555	9.16159
NM_001031139.1	24.8082	28.5296	27.3302	20.8752
NM_001031140.1	1.86152	2.14448	1.95023	0.821962
NM_001031141.1	13.2705	17.3482	16.672	19.2065
NM_001031142.1	74.9871	86.1898	68.7861	80.3067
NM_001031143.1	38.9904	33.8217	33.6544	30.6863
NM_001031144.2	1.35272	1.33971	2.34807	1.17137
NM_001031145.1	13.082	11.5329	16.9636	8.67566
NM_001031146.1	22.5209	23.9761	29.9669	17.2228
NM_001031147.1	4.87963	6.37827	5.10494	4.64237
NM_001031148.1	3.19958	3.50457	4.60962	2.97123
NM_001031149.1	172.905	171.628	189.133	133.997
NM_001031150.1	16.6231	14.8575	14.196	17.2602
NM_001031151.1	15.8722	17.6192	13.5882	29.6015
NM_001031152.2	45.6145	49.9558	62.1656	37.1902
NM_001031153.1	124.319	118.781	103.487	95.2985
NM_001031155.1	126.779	86.1562	138.635	109.408
NM_001031157.1	1.91442	1.99329	3.0404	2.03482
NM_001031158.1	6.65992	7.03936	7.20402	6.78917
NM_001031159.1	18.1353	23.1851	19.4527	14.9611
NM_001031161.2	14.5658	16.6931	14.8077	14.5905
NM_001031163.1	5.42525	5.51027	7.779	4.33138
NM_001031165.1	1.58947	1.94409	2.7318	2.50565
NM_001031167.1	3.52494	5.61974	3.74816	3.24453
NM_001031168.1	7.2057	6.72164	6.23855	5.24834
NM_001031169.1	13.4044	12.7995	11.9911	14.2978
NM_001031170.1	26.3282	38.1752	27.0961	20.8477
NM_001031171.1	1.07868	0.811094	2.39888	0.903567
NM_001031172.1	7.8337	8.85271	10.0156	5.43656
NM_001031173.2	13.6796	14.399	10.6626	13.8893
NM_001031174.1	18.4749	20.2542	18.0438	15.971
NM_001031175.1	5.07011	6.15267	6.21024	4.22243
NM_001031177.1	40.3691	50.8953	27.3571	26.8151
NM_001031179.1	48.4872	46.9046	45.1974	40.885
NM_001031180.1	3.70465	5.33873	3.7445	2.64961
NM_001031181.2	1.01569	1.10965	1.27601	0.887142
NM_001031182.1	10.8538	9.30394	9.11046	7.66529
NM_001031183.1	13.046	10.5639	11.2023	9.3162
NM_001031186.1	17.7734	18.1895	15.4938	16.4271
NM_001031187.1	25.7488	27.1797	26.6864	17.0316
NM_001031190.1	74.7	69.0678	72.9738	52.7059
NM_001031192.1	6.371	10.3186	10.8184	11.2135
NM_001031193.1	1.39214	1.56967	1.54212	0.632035
NM_001031194.1	9.34435	6.68351	7.14734	7.87814
NM_001031195.2	13.9939	9.44506	6.06231	12.1847
NM_001031196.1	6.05223	8.19104	6.82252	5.2807
NM_001031197.2	16.2215	15.7223	27.2317	28.0114
NM_001031198.1	4.83148	5.64817	4.91852	4.21868
NM_001031200.1	2.60739	3.53259	2.82152	3.03057
NM_001031201.1	1.45324	2.3987	1.42173	1.72871
NM_001031202.1	58.4549	49.1281	39.7816	52.2041
NM_001031203.1	15.7446	16.9101	16.2308	9.47285
NM_001031204.1	3.24726	4.19458	3.47586	2.2582
NM_001031205.1	17.6928	19.4474	21.4992	21.3718
NM_001031206.1	5.30033	3.8642	5.7816	2.59527
NM_001031207.2	20.0467	22.5093	25.5804	22.7553
NM_001031208.2	6.25012	7.51621	7.43078	8.20971
NM_001031209.1	5.11633	5.60736	6.2814	6.11029
NM_001031210.1	32.4512	31.457	32.323	31.5584
NM_001031211.1	4.66029	5.26142	5.86966	3.55859
NM_001031212.2	5.79273	6.05544	6.15508	4.68952
NM_001031213.1	17.7751	17.6653	17.4059	15.8497
NM_001031214.1	2.74789	2.8033	4.65641	2.79421
NM_001031215.1	42.6677	46.4526	36.1598	21.1842
NM_001031217.1	194.458	221.671	226.77	190.091
NM_001031218.1	2.67456	3.77861	5.04808	3.82332
NM_001031220.1	0.948628	0.78687	1.22138	0.714487
NM_001031221.1	36.0613	38.9116	35.1265	36.1607
NM_001031222.1	23.399	19.7143	11.4587	21.449
NM_001031223.1	10.4074	13.4112	14.0673	12.6146
NM_001031224.1	19.3389	20.6268	21.9676	24.4343
NM_001031226.1	16.1119	16.697	9.90073	15.6522
NM_001031227.1	35.724	42.4179	39.1039	51.5596
NM_001031229.1	19.5834	44.0931	8.43927	13.246
NM_001031230.1	1.19807	1.82482	1.44133	1.12639
NM_001031232.1	1.23935	1.68463	1.65966	0.903792
NM_001031233.1	18.7778	17.1687	15.4727	17.8896
NM_001031234.1	10.7357	14.7674	17.3854	8.43682
NM_001031235.1	2.86174	3.49333	3.00128	2.70605
NM_001031236.1	2.18894	3.04335	2.4112	2.83587
NM_001031238.1	4.74864	6.67877	6.82647	6.3527
NM_001031239.2	2.38458	2.76208	3.11386	1.89959
NM_001031240.1	28.4388	32.565	27.6568	22.2448
NM_001031241.1	6.83344	8.91183	7.0857	4.95981
NM_001031242.1	2.35627	2.44258	4.04676	2.87484
NM_001031243.1	57.3547	48.802	46.4807	45.5882
NM_001031245.1	17.059	18.6509	19.3991	12.1254
NM_001031247.1	92.4734	97.525	81.0467	77.4937
NM_001031248.1	110.88	101.451	118.442	131.573
NM_001031249.1	3.71487	4.21258	3.96384	2.05337
NM_001031250.1	5.72179	5.1472	5.07861	3.83756
NM_001031251.1	7.68584	7.84752	6.98932	6.95783
NM_001031252.1	11.3445	11.4881	11.6453	15.357
NM_001031254.2	154.661	147.726	148.931	129.317
NM_001031256.2	62.2798	58.3235	50.8107	49.4177
NM_001031258.2	71.6976	137.842	152.748	127.096
NM_001031259.1	8.0381	9.93875	11.0486	7.49342
NM_001031260.1	3.15747	2.44863	4.44677	3.79803
NM_001031261.1	11.1462	9.26993	9.8035	10.5598
NM_001031262.1	15.3979	11.9121	15.6581	12.0395
NM_001031263.2	4.90233	5.02477	3.91398	5.59497
NM_001031264.1	14.0391	13.3655	10.918	10.1554
NM_001031265.1	25.2002	22.4778	23.5668	26.8555
NM_001031266.2	13.4404	13.6245	15.3962	14.771
NM_001031268.1	4.99046	4.02784	5.50834	6.08599
NM_001031271.1	2.78981	2.80689	3.24734	2.34656
NM_001031272.1	2.81165	3.44992	2.92702	2.49342
NM_001031273.1	5.3616	7.66963	6.1416	7.46946
NM_001031274.1	1.98966	3.29963	2.19869	1.91093
NM_001031275.1	58.4549	65.0652	63.5617	65.0339
NM_001031278.1	18.7517	24.6869	21.1461	21.5126
NM_001031280.1	7.12185	7.11598	6.84046	6.66338
NM_001031281.1	1.10797	1.90531	1.32795	1.20756
NM_001031283.1	26.0416	21.8849	30.681	18.821
NM_001031284.1	87.5419	68.7279	84.5132	84.0387
NM_001031285.1	36.7492	31.0301	32.3597	44.8529
NM_001031287.2	12.9656	13.1723	13.7768	9.45721
NM_001031288.1	0.937748	1.16664	2.87045	5.66917
NM_001031289.1	68.4669	51.9797	49.2995	55.7043
NM_001031290.1	4.79436	5.93668	4.88629	5.1369
NM_001031291.1	10.1596	16.5881	13.7989	8.10744
NM_001031292.1	4.23767	6.37629	4.09432	4.39712
NM_001031293.1	103.859	115.61	106.342	116.532
NM_001031294.1	4.11057	7.1889	6.70088	4.80017
NM_001031295.1	3.2559	3.11328	3.00473	1.21193
NM_001031296.1	18.0783	23.2225	18.7329	19.2949
NM_001031297.1	21.1756	18.5126	21.859	16.2302
NM_001031298.1	19.3046	22.0089	20.7286	26.7214
NM_001031299.1	7.86534	8.77969	12.9669	10.0695
NM_001031300.2	62.6482	64.5108	67.5783	76.9294
NM_001031301.1	5.40624	5.35435	6.10646	4.16564
NM_001031302.1	19.0934	21.7125	17.191	18.1612
NM_001031304.1	24.895	20.2478	11.0282	33.8296
NM_001031305.2	1.54195	1.37444	1.71186	1.21809
NM_001031306.1	1.36184	0.954603	1.26849	0.743508
NM_001031307.1	94.777	77.7699	82.6988	91.7398
NM_001031310.1	8.09164	10.3332	11.5643	9.8067
NM_001031312.1	11.3723	15.0015	14.1085	13.6341
NM_001031313.1	105.281	117.484	120.811	110.533
NM_001031315.1	4.00468	5.97892	6.19017	5.05595
NM_001031316.1	10.1581	12.1211	10.6417	10.7074
NM_001031317.1	14.0882	25.221	34.9029	7.1304
NM_001031318.1	17.7813	20.1735	17.807	19.5116
NM_001031319.1	3.65959	3.87047	3.71908	3.36136
NM_001031320.1	7.99111	8.87984	9.60823	5.64178
NM_001031321.1	13.8953	16.8571	17.7538	12.2462
NM_001031322.3	107.45	94.0589	103.26	101.377
NM_001031323.1	19.1211	21.5855	21.3008	19.6065
NM_001031324.1	20.0088	25.7323	25.4923	22.3331
NM_001031326.1	4.78736	3.88367	5.25665	4.86164
NM_001031327.2	8.06256	9.54238	8.56521	8.6251
NM_001031328.1	7.03456	14.4469	11.5369	10.8846
NM_001031329.1	5.6714	7.21598	6.12369	6.4566
NM_001031330.1	4.80766	5.97121	6.46705	5.85468
NM_001031331.1	1.60667	2.06386	2.27395	0.710666
NM_001031333.1	8.16811	11.759	9.51257	9.30724
NM_001031334.1	6.28078	7.1682	6.34284	7.60077
NM_001031335.1	16.1654	10.247	10.3205	9.72407
NM_001031336.1	14.4043	16.5585	12.2221	10.9705
NM_001031337.1	3.24704	4.30982	3.35075	2.80848
NM_001031338.1	721.051	350.622	404.44	222.869
NM_001031340.1	2.49195	3.14658	2.67479	2.21286
NM_001031341.1	7.65069	8.30992	8.16205	5.48326
NM_001031343.1	39.5188	42.7594	36.051	34.5124
NM_001031344.1	9.82088	13.1694	17.0954	14.9445
NM_001031345.1	7.78788	7.51049	9.70527	3.69117
NM_001031346.1	32.8873	36.7356	38.8015	31.8101
NM_001031347.1	41.6823	51.7866	72.0876	46.4791
NM_001031348.1	46.748	47.9427	41.3363	47.0167
NM_001031349.1	3.26619	3.0345	4.21678	2.54356
NM_001031351.1	4.0497	4.80599	5.23452	3.23663
NM_001031352.3	16.0745	15.0485	14.7025	10.406
NM_001031353.1	4.44203	5.06526	5.07223	4.9324
NM_001031354.1	10.5851	13.3447	13.1058	13.0594
NM_001031355.1	10.6329	8.99185	12.2864	9.03787
NM_001031356.1	5.87452	7.25356	12.3309	9.08934
NM_001031357.1	3.80903	5.51896	3.87303	9.00949
NM_001031358.1	7.27234	7.13068	7.47461	10.0625
NM_001031359.2	21.9771	32.4544	31.9272	30.2343
NM_001031360.1	61.6548	54.5212	70.2359	75.4316
NM_001031362.1	48.0314	52.5229	47.0528	47.2696
NM_001031363.1	3.43653	3.85155	4.11843	3.56687
NM_001031365.1	102.143	112.969	139.556	133.523
NM_001031367.1	20.0222	19.0275	20.9524	16.5179
NM_001031368.1	30.8252	36.5608	28.581	46.2492
NM_001031369.1	5.03075	5.60102	6.29408	3.339
NM_001031370.2	7.0336	6.21566	6.66891	6.12899
NM_001031371.1	12.3681	15.5243	17.1346	14.0455
NM_001031372.2	2.40709	5.45546	4.84633	3.71588
NM_001031373.1	25.8744	26.6943	31.6623	30.0067
NM_001031374.1	110.472	114.989	95.5493	98.9669
NM_001031375.1	14.3096	13.6942	11.6539	12.6825
NM_001031376.1	2.68359	3.18706	2.59508	3.09367
NM_001031377.1	18.0425	18.3142	15.5652	15.644
NM_001031379.1	27.1605	27.0988	31.796	28.8563
NM_001031380.1	18.3914	22.5489	21.1134	18.4219
NM_001031381.2	3.54016	3.07807	5.10672	2.32154
NM_001031382.1	152.317	145.078	132.28	148.899
NM_001031383.1	1.64252	2.46738	2.47762	1.92373
NM_001031384.1	19.9539	17.7422	16.0826	18.6463
NM_001031386.1	13.3242	13.7363	13.5526	12.8295
NM_001031387.1	101.634	90.6644	70.798	83.8545
NM_001031388.1	18.6746	27.965	24.9772	24.2769
NM_001031389.1	22.013	14.9002	23.5588	14.0595
NM_001031390.1	14.7815	17.4737	15.2779	14.2996
NM_001031391.2	615.207	621.951	403.018	530.361
NM_001031392.1	46.4136	42.9813	38.2385	44.5418
NM_001031393.1	1.57152	2.69689	2.1862	0.978168
NM_001031394.1	2.46725	2.63987	3.9068	2.05165
NM_001031395.1	9.86147	12.7272	12.6062	9.70885
NM_001031396.2	12.795	11.1745	14.4112	10.3651
NM_001031397.1	11.9192	13.1264	12.7632	10.8722
NM_001031398.1	28.7603	29.9004	30.3565	32.2836
NM_001031399.2	11.987	12.097	12.2531	10.2691
NM_001031400.1	22.4458	29.0514	30.1106	20.4055
NM_001031402.1	6.37933	6.9283	8.6287	6.39137
NM_001031403.1	39.7402	41.9741	43.3298	43.877
NM_001031405.2	20.8081	25.6239	29.1251	20.0712
NM_001031406.1	41.7823	46.1136	44.1994	47.0302
NM_001031407.1	100.55	88.3107	114.793	103.21
NM_001031408.1	11.8828	11.4432	12.3048	13.3968
NM_001031409.1	3.36942	3.27626	4.07155	1.70564
NM_001031410.1	70.7026	67.6159	46.6723	58.0515
NM_001031411.2	51.8276	48.5332	53.9987	46.0506
NM_001031412.1	54.9616	42.9443	52.7891	46.5498
NM_001031413.1	34.9621	36.4877	39.5149	34.0624
NM_001031414.1	5.5599	6.77367	6.88291	4.74261
NM_001031415.1	2.29387	2.33243	2.87919	1.92298
NM_001031417.1	18.4755	19.7305	17.9817	19.2285
NM_001031418.1	3.93084	3.77091	4.90374	3.00787
NM_001031419.2	13.239	13.0346	11.8051	12.8144
NM_001031420.1	31.8711	53.0737	35.9388	17.5545
NM_001031421.1	4.1807	4.42613	6.17906	3.25139
NM_001031422.1	2.04855	2.42624	2.54954	2.09743
NM_001031423.1	5.01345	7.29692	5.43188	6.32412
NM_001031424.1	107.363	110.194	73.7143	54.8856
NM_001031426.1	5.11914	6.10453	6.92225	4.62125
NM_001031427.1	3.16121	4.20737	4.62104	3.86349
NM_001031428.1	26.7873	27.4671	28.1661	36.1148
NM_001031432.2	2.44922	3.68811	3.1443	2.2806
NM_001031433.1	1.50608	1.81201	2.09013	1.79402
NM_001031434.1	11.5647	11.1079	13.5334	8.83091
NM_001031435.1	5.58902	6.1951	7.51197	4.14961
NM_001031436.1	27.4577	23.9474	22.9162	26.3573
NM_001031437.1	9.25352	10.7064	10.4238	8.80147
NM_001031438.1	0.697718	1.48548	1.13495	0.93055
NM_001031440.1	12.6452	12.5943	16.0139	10.7893
NM_001031441.2	3.20754	5.48118	4.16127	2.13315
NM_001031442.1	2.79886	2.4786	1.32124	1.92227
NM_001031443.2	7.77381	6.09082	7.75637	6.20044
NM_001031444.1	11.9879	11.5156	12.5544	10.6687
NM_001031445.1	102.648	104.507	87.4411	72.7592
NM_001031447.1	29.4041	30.5153	24.1473	42.9373
NM_001031448.1	11.4692	12.2934	13.6916	7.98789
NM_001031449.1	20.4702	19.9628	18.6958	18.8088
NM_001031452.1	29.4267	28.0648	29.613	27.0135
NM_001031454.1	26.161	28.7972	29.9297	26.165
NM_001031455.1	30.8748	35.3317	38.3449	20.5735
NM_001031456.1	4.78675	5.32295	7.46778	5.69045
NM_001031458.1	5.84745	7.49548	8.63115	5.4753
NM_001031460.1	4.83391	9.21064	5.64594	4.60955
NM_001031461.1	221.104	260.465	233.702	246.386
NM_001031464.1	2.9817	3.87033	3.63782	3.0398
NM_001031465.1	70.0615	72.2555	77.1609	67.0346
NM_001031466.1	26.1423	25.2224	21.1608	23.3695
NM_001031467.1	0.840344	1.21997	1.3247	0.645605
NM_001031468.1	3.11552	5.96288	4.86761	4.27471
NM_001031469.1	21.9398	24.299	22.4078	20.4217
NM_001031470.1	5.66809	8.04078	6.27096	7.00457
NM_001031471.1	12.9101	15.432	12.0911	14.5972
NM_001031472.1	17.6932	21.5419	19.0496	13.4544
NM_001031474.1	98.2242	133.016	157.378	135.417
NM_001031475.1	7.14599	9.36324	6.37379	7.66605
NM_001031477.1	126.723	105.744	128.696	131.154
NM_001031480.1	5.94469	7.92727	9.06657	10.1443
NM_001031481.1	14.7139	15.9002	13.2413	11.0121
NM_001031482.1	199.071	196.445	170.263	155.279
NM_001031484.1	1.40482	1.32543	1.77932	0.746725
NM_001031485.1	8.00956	8.88594	7.25734	7.7644
NM_001031486.1	26.158	27.7304	20.5519	15.67
NM_001031490.1	7.36126	7.92052	8.76971	8.55429
NM_001031491.1	28.6063	28.1386	30.8982	19.0908
NM_001031492.1	2.60771	2.22098	2.42353	2.60122
NM_001031493.1	10.2912	7.83419	7.52118	7.02252
NM_001031494.1	17.0992	17.9602	17.9353	17.3979
NM_001031495.1	5.10389	6.71956	8.57527	7.80117
NM_001031496.1	33.4614	30.3129	41.0781	35.9064
NM_001031499.1	7.6472	9.32953	8.96671	11.7522
NM_001031501.1	10.6814	12.5453	13.8655	8.76478
NM_001031502.2	67.4084	59.8302	57.3932	55.0365
NM_001031503.1	4.42537	4.44348	4.16244	4.70621
NM_001031504.1	3.89854	4.21705	4.14177	4.04025
NM_001031505.1	7.41346	9.14416	6.48006	7.23202
NM_001031506.1	5.62551	7.84214	6.37144	6.31727
NM_001031507.1	12.5114	11.1906	7.86407	8.11775
NM_001031510.1	39.8498	45.004	45.7265	65.5603
NM_001031511.1	5.10934	6.09439	7.0631	2.76857
NM_001031512.1	67.9935	56.5917	65.2212	54.5703
NM_001031513.1	35.574	33.0196	32.3253	37.4997
NM_001031517.2	0.91313	0.930935	0.826813	0.642894
NM_001031519.1	5.01849	5.63861	5.26261	3.86565
NM_001031521.1	18.0554	16.1025	11.0185	12.1271
NM_001031523.1	8.64943	7.47826	12.8796	9.81287
NM_001031524.1	96.9279	113.327	100.454	95.871
NM_001031525.1	104.298	98.4746	81.3086	96.5181
NM_001031528.2	3.33298	2.93927	3.4469	4.26857
NM_001031529.1	25.5311	23.2583	18.5055	13.3899
NM_001031530.1	15.471	20.2502	15.2829	19.0719
NM_001031531.1	3.72115	3.09086	3.04684	3.38004
NM_001031532.1	39.381	43.3885	33.1451	50.1926
NM_001031533.1	58.4038	65.4407	64.1027	59.9671
NM_001031534.1	14.5496	17.7998	14.3207	12.434
NM_001031536.1	9.16392	10.7671	11.1159	8.97388
NM_001031538.1	33.5072	29.7959	25.2151	21.5752
NM_001031539.1	1.84647	2.18522	1.85913	2.71159
NM_001031540.1	75.7335	65.3216	70.1474	70.774
NM_001031541.1	52.8546	62.2746	62.7813	58.1531
NM_001031546.1	0.641702	1.75892	1.08225	1.72182
NM_001031547.1	10.7964	12.0782	12.3659	11.9675
NM_001031548.1	8.51665	11.0809	11.5095	6.82243
NM_001031549.1	26.203	24.3524	22.0586	28.443
NM_001031552.2	6.57912	5.60475	6.52996	6.74207
NM_001031556.1	5564.36	5959.36	5394.68	7717.88
NM_001031557.1	49.11	50.0844	44.2385	50.0181
NM_001031560.2	1.65883	2.14152	2.12365	1.21947
NM_001031561.1	14.816	16.9246	14.0078	12.0805
NM_001031562.1	4.35334	7.34316	5.57719	5.32759
NM_001031563.1	13.9416	8.01375	16.3458	9.27251
NM_001031564.1	8.71963	9.40102	9.97819	12.2615
NM_001031565.1	18.0498	15.5665	10.8323	12.2986
NM_001031566.1	14.7494	15.4826	15.5799	13.2514
NM_001031567.1	0.909205	0.959598	0.955215	0.775504
NM_001031568.1	5.62193	17.0208	8.50656	4.00603
NM_001031572.1	10.1985	12.3316	12.2589	8.33057
NM_001031573.1	17.8843	21.3727	19.0701	14.3271
NM_001031575.1	13.5554	14.2432	15.1239	17.0526
NM_001031579.1	2.48589	3.99243	3.69206	2.74867
NM_001031581.1	5.2573	5.46669	4.8754	5.91154
NM_001031582.1	42.4737	56.6218	47.5644	54.2548
NM_001031583.1	163.984	149.475	110.266	129.189
NM_001031585.2	1.609	1.88543	2.41966	1.0473
NM_001031586.1	9.20644	8.78715	7.92981	7.41711
NM_001031588.1	7.20495	10.5013	9.49943	8.68734
NM_001031589.1	2.17749	1.63838	2.4193	2.05955
NM_001031590.1	40.1525	49.7665	48.2171	45.7607
NM_001031592.1	30.1623	34.1715	29.05	28.304
NM_001031593.1	5.87051	6.25215	6.80938	5.26366
NM_001031595.1	6.7076	7.66633	7.88808	5.65911
NM_001031596.1	145.824	126.86	123.32	118.621
NM_001031597.1	137.889	166.542	190.292	115.983
NM_001031599.1	140.035	121.459	114.503	130.11
NM_001031600.2	13.3558	15.1715	19.517	13.3978
NM_001031602.1	20.2226	16.4504	22.819	14.0291
NM_001031604.2	13.3334	10.8757	10.461	9.59336
NM_001031605.1	26.912	27.1291	19.9642	29.6322
NM_001031606.1	3.5273	4.43643	4.26018	3.77187
NM_001031607.1	1.73337	1.75855	2.47583	1.49748
NM_001031608.1	3.7098	3.39754	4.06361	4.73835
NM_001031609.2	47.4871	46.3184	42.9402	30.5561
NM_001031610.2	11.9656	12.1767	11.5889	14.5597
NM_001031611.2	8.10525	10.6427	8.93412	8.10458
NM_001031612.2	8.11745	6.72392	7.63067	7.99935
NM_001031773.1	6.21255	6.81847	6.62798	2.50297
NM_001032362.1	31.2519	30.8215	33.9718	24.5431
NM_001032398.2	3762.74	3638.29	3519.93	3306.27
NM_001033006.1	91.056	78.4481	107.462	78.372
NM_001033641.1	18.8552	15.4577	21.1237	14.1082
NM_001033643.1	5.58312	3.93749	3.19808	2.13684
NM_001033645.1	2.36327	4.23039	4.87802	4.65977
NM_001033869.2	287.059	297.07	310.884	275.428
NM_001033871.2	28.099	30.64	35.9259	24.7605
NM_001033941.1	1.41191	1.34899	2.90583	1.61992
NM_001034813.1	3.19051	2.54896	3.93872	1.54642
NM_001034814.1	24.0495	25.7041	40.0759	11.8275
NM_001034815.1	13.0008	6.17501	3.68901	3.71029
NM_001034816.3	14.5245	12.8739	22.0544	11.7676
NM_001034821.1	40.5413	58.1706	59.9837	36.613
NM_001034823.1	6.29092	6.69263	6.11326	4.71579
NM_001034826.1	4.74867	3.09837	5.41974	0.86974
NM_001034827.1	79.4911	74.1788	70.587	79.1739
NM_001034828.1	6.10933	6.51808	7.97802	7.45399
NM_001037173.1	40.282	27.9991	35.897	29.6356
NM_001037176.1	52.0212	46.0907	51.3476	32.439
NM_001037269.1	13.1868	10.0039	14.8404	15.252
NM_001037826.1	4.36055	4.39671	6.50494	6.65777
NM_001037827.1	16.4826	17.1335	18.0465	15.6809
NM_001037836.1	15.6193	17.1232	26.2295	9.54885
NM_001038496.1	43.4412	49.324	54.0172	46.0236
NM_001038652.1	1.08146	1.36459	1.69594	0.675499
NM_001038691.1	0.995312	1.4827	1.85359	1.03482
NM_001038692.1	20.7911	13.7821	23.7311	40.6198
NM_001038693.1	3816.58	3668.98	4025.12	3598.04
NM_001039254.2	76.2145	84.1905	98.3919	52.0366
NM_001039255.1	15.7231	17.8416	14.5893	12.2786
NM_001039256.2	6.43436	7.62636	8.31004	6.45056
NM_001039260.1	1.84846	2.21925	2.10361	1.88644
NM_001039262.1	31.7192	31.6032	32.3983	33.1962
NM_001039263.2	12.3226	17.3241	13.0996	14.532
NM_001039264.2	48.3318	27.2531	37.3427	18.005
NM_001039266.1	23.5032	25.4619	24.8443	26.2555
NM_001039267.1	13.6116	13.4458	15.2965	13.8811
NM_001039268.2	7.77569	11.9718	8.65613	9.63997
NM_001039270.2	3.31981	4.76784	3.24196	2.68446
NM_001039271.1	11.5327	12.7217	9.57102	14.2407
NM_001039274.1	4.34056	4.98676	6.13385	2.58743
NM_001039275.2	12.6724	12.43	14.2216	12.3763
NM_001039276.1	12.8859	15.9794	20.781	20.8205
NM_001039277.1	55.0729	66.8563	74.3715	55.0641
NM_001039279.1	7.45892	8.65639	8.62646	8.7193
NM_001039280.2	2.0658	2.48139	2.79159	2.09023
NM_001039281.2	5.62586	7.73712	5.88842	6.05782
NM_001039282.1	25.8359	20.0289	8.70014	24.1902
NM_001039283.2	8.93652	4.15557	1.89158	2.46147
NM_001039284.1	1.84675	2.9888	3.28723	3.71268
NM_001039287.2	5.32081	4.35275	6.83938	9.08132
NM_001039288.2	1.78773	8.89334	1.43246	0.866521
NM_001039289.1	12.0772	11.4823	11.2805	7.66342
NM_001039291.1	65.9228	65.5955	82.275	64.1318
NM_001039292.1	5.95023	8.52646	8.09693	6.31976
NM_001039293.1	13.9337	14.5216	16.5498	13.9669
NM_001039294.1	27.1907	25.0639	33.2387	30.5116
NM_001039295.1	1.35442	0.840514	0.613526	0.633501
NM_001039296.1	32.1141	32.8995	38.6342	30.9412
NM_001039297.1	8.9865	10.0479	10.4866	6.97201
NM_001039298.1	8.6352	9.30135	8.39645	7.46774
NM_001039300.1	49.8437	45.3066	48.2242	32.5967
NM_001039301.1	2.24183	2.05777	3.24893	1.37606
NM_001039302.1	18.3508	18.41	18.909	16.9735
NM_001039303.1	4.0207	5.47443	4.91647	5.51415
NM_001039304.1	3.70152	4.41124	4.49583	2.52002
NM_001039305.2	16.2357	24.3702	20.5767	15.2999
NM_001039306.1	2.1783	3.20806	1.75147	2.14794
NM_001039307.1	34.9997	39.1735	25.3244	27.2184
NM_001039309.1	13.4577	12.0708	12.1067	13.4533
NM_001039310.1	4.4414	5.54578	4.24474	6.37531
NM_001039311.1	196.249	157.788	131.546	130.096
NM_001039312.2	5.78927	6.96019	6.63015	5.84526
NM_001039313.1	19.1462	15.1637	15.3973	13.5771
NM_001039314.1	5.40892	6.04843	8.65387	7.1365
NM_001039316.2	4.11608	4.19329	4.42127	3.42355
NM_001039317.1	21.3461	26.9414	26.6865	21.9008
NM_001039318.1	1.03937	1.53941	1.45429	1.40297
NM_001039319.2	4.47814	6.17669	5.04007	4.85854
NM_001039320.1	8.82536	9.06555	11.3862	7.30017
NM_001039321.1	20.1445	19.5616	21.9579	22.1305
NM_001039329.2	183.444	176.31	198.689	164.893
NM_001039330.1	11.9008	15.5556	18.5086	13.7586
NM_001039331.1	61.9224	59.0247	50.4908	49.0208
NM_001039332.1	10.8976	10.8193	11.4945	11.0155
NM_001039335.1	2.41675	2.92382	2.33541	2.03394
NM_001039453.1	2.62205	2.25983	2.61167	2.01413
NM_001039486.1	22.5262	25.4139	15.8138	29.2248
NM_001039489.1	108.692	115.448	107.667	94.5211
NM_001039491.1	3.02528	3.47581	6.35518	1.56901
NM_001039596.1	1.20891	1.04473	1.14608	0.714219
NM_001039598.1	1.21934	1.22807	2.24964	0.626736
NM_001039599.1	4.02727	3.26968	4.31686	1.8983
NM_001039600.1	11.0777	14.1441	9.56766	11.1921
NM_001039601.1	6.13997	8.44962	6.19949	10.4095
NM_001039602.1	3.48857	6.37544	4.29027	1.39781
NM_001039603.1	3.5699	4.24577	4.78855	2.78847
NM_001039604.1	8.47241	8.16454	5.40228	15.8099
NM_001039605.1	18.7442	25.883	36.6135	27.9204
NM_001039911.1	17.4761	13.4413	18.9136	18.7974
NM_001039912.1	7.85905	10.4265	7.87652	16.0592
NM_001039913.1	59.3588	59.5158	61.7608	50.9369
NM_001040018.1	6.77644	6.74264	5.58246	4.49432
NM_001040090.1	3.99442	3.66967	4.16629	3.08928
NM_001040120.1	5.1121	6.93067	7.58584	4.90376
NM_001040228.2	5.2235	7.49699	7.17194	4.46389
NM_001040413.2	29.6299	30.5079	33.254	30.7704
NM_001040465.1	1.77777	2.78684	3.62732	4.33433
NM_001040642.1	51.5545	28.7966	46.1324	35.2252
NM_001040643.1	1.02712	1.04066	2.83677	1.12048
NM_001040707.1	1.68436	1.95642	2.10675	1.50216
NM_001042538.1	22.882	17.4461	20.6514	20.6238
NM_001043349.2	167.35	177.178	186.753	217.164
NM_001044632.1	16470.3	16449.6	17805.8	17698.3
NM_001044634.1	13.2079	15.316	14.4953	13.1546
NM_001044636.1	1.3033	2.2475	1.79423	3.72113
NM_001044637.1	2.96987	4.28564	6.29589	5.74167
NM_001044640.1	42.2326	40.929	37.1219	41.5221
NM_001044642.1	6.47728	8.38829	6.52418	7.028
NM_001044643.1	26.546	25.2572	32.0678	25.6459
NM_001044645.1	3.67255	1.57603	4.11139	3.29956
NM_001044646.1	2.5205	2.53243	2.5937	2.04212
NM_001044648.1	4.17574	6.57908	4.59263	5.34072
NM_001044650.1	32.4215	16.0355	20.7087	33.8362
NM_001044651.1	226.734	207.706	113.745	395.849
NM_001044652.1	136.473	89.4326	134.851	92.5031
NM_001044659.1	1385.27	1379.47	1393.49	1823.92
NM_001044660.1	25.3363	23.8655	29.5801	25.3755
NM_001044661.1	4.15938	3.37024	5.44761	3.82815
NM_001044662.1	247.474	207.363	374.498	197.151
NM_001044663.1	1.61893	1.14777	1.46765	0.637487
NM_001044664.1	172.428	199.608	154.427	135.797
NM_001044665.1	1.11305	1.66841	1.30296	0.733325
NM_001044666.1	7.14595	16.7741	6.14941	13.7146
NM_001044670.1	1.20531	0.82842	1.15368	0.840323
NM_001044671.1	1.78404	2.39541	2.7805	2.36835
NM_001044672.1	15.4032	11.6066	20.1457	15.8436
NM_001044674.1	10.4475	17.0965	13.0216	11.2425
NM_001044678.1	38.485	37.0547	32.3544	76.8345
NM_001044680.1	7.87047	5.40152	8.78831	3.17787
NM_001044685.1	51.5378	42.609	80.2081	46.1807
NM_001044688.1	6.30109	5.91533	4.80944	5.92288
NM_001044690.1	14.8728	12.6953	10.5607	12.1898
NM_001044692.1	1.57561	2.3158	1.6035	1.12469
NM_001044693.1	1.80422	2.04572	2.24986	1.07229
NM_001044695.1	36.0649	61.1878	74.0749	63.6465
NM_001045827.1	0.999931	1.818	2.03954	1.17369
NM_001045829.1	12.8141	16.3451	12.524	10.0187
NM_001045830.1	7.58078	4.77512	6.71149	5.96932
NM_001045833.1	26.1052	22.845	23.7281	26.0608
NM_001045836.1	0.776683	0.705145	2.1147	1.01462
NM_001045839.2	24.1453	26.2135	31.3171	24.4004
NM_001048007.1	73.1582	57.821	55.7709	51.8289
NM_001048076.1	358.263	662.224	604.733	382.469
NM_001048077.1	3.21126	3.0762	4.79706	5.18719
NM_001048078.1	2.21833	0.952123	0.925782	1.0093
NM_001048266.2	3.75831	4.66896	3.58169	2.53204
NM_001077232.1	2.9934	2.64282	4.08735	0.756054
NM_001077234.1	125.358	109.338	33.092	114.917
NM_001077586.1	2.92467	4.6946	4.18909	2.88162
NM_001079477.1	38.7107	30.35	35.9356	26.2734
NM_001079478.1	299.99	354.545	180.519	203.291
NM_001079479.2	1.15661	1.66024	1.26881	0.943138
NM_001079481.1	334.733	936.986	2447.18	1182.75
NM_001079482.1	8.75985	8.25521	9.26402	8.17659
NM_001079483.1	5.96297	5.84637	5.67406	4.93472
NM_001079485.1	75.8045	77.9239	87.1146	62.1276
NM_001079486.1	12.5211	8.98172	6.21101	5.68118
NM_001079488.1	4.35797	5.95504	5.67783	2.96756
NM_001079489.1	8.30401	7.6848	9.30348	8.80074
NM_001079490.1	44.9926	52.6442	46.9474	62.4234
NM_001079491.1	5.08806	4.68179	5.11384	3.81792
NM_001079493.1	914.852	892.355	1038.87	904.201
NM_001079494.1	115.274	91.4129	94.8461	94.3532
NM_001079495.2	59.8245	56.9172	60.577	52.4937
NM_001079496.1	3.65257	3.82068	3.86176	3.87816
NM_001079497.1	15.183	15.6319	11.2599	18.1756
NM_001079498.1	64.35	66.6302	63.7845	67.8325
NM_001079499.1	19.2871	21.857	18.4814	19.0714
NM_001079500.1	1.89016	2.22353	3.19008	1.61393
NM_001079501.1	41.1781	50.5241	45.7251	45.8945
NM_001079503.1	6.80109	7.99972	10.0548	7.92152
NM_001079504.1	2.63777	3.08141	3.49523	2.97679
NM_001079505.1	43.5944	47.1612	48.5192	40.1998
NM_001079575.1	2.06865	5.37187	2.22334	2.08783
NM_001079576.2	3.11351	4.23523	5.15682	3.04274
NM_001079713.1	22.6293	25.8914	26.213	26.3073
NM_001079714.2	118.899	113.376	75.5826	68.9682
NM_001079715.1	2.21259	2.09135	3.27674	2.64705
NM_001079716.1	3.96308	5.64844	5.0533	4.16006
NM_001079717.1	18.96	23.0441	22.5965	19.743
NM_001079718.1	1.51684	2.54376	2.94767	2.09041
NM_001079719.2	3.66808	4.7868	4.75091	3.88623
NM_001079720.1	4.08566	2.00593	6.33844	8.98308
NM_001079721.1	18.9076	8.24711	3.84425	20.5513
NM_001079722.1	23.3768	25.0026	24.1278	29.068
NM_001079723.1	5.71522	6.38826	5.8313	4.54243
NM_001079725.1	4.66277	6.3589	3.85731	2.24588
NM_001079726.1	4.01943	3.3274	2.47235	2.67609
NM_001079727.1	5.00551	4.69461	5.05058	4.87647
NM_001079728.1	13.1064	14.545	12.0847	14.8055
NM_001079729.1	7.78234	11.0206	9.71546	9.01279
NM_001079730.1	16.597	20.6903	19.5745	12.745
NM_001079731.1	0.798204	1.4069	1.43632	1.27651
NM_001079732.1	16.9019	13.047	12.2512	10.9982
NM_001079733.2	25.4812	29.3101	25.6572	21.6459
NM_001079734.2	1.12548	1.63488	1.37997	0.68006
NM_001079736.1	0.987307	3.29114	3.10771	1.14268
NM_001079737.2	73.0857	73.4627	84.8106	67.8408
NM_001079738.1	4.87094	5.27445	3.62216	2.47031
NM_001079742.1	1.4933	2.41225	2.28813	3.11759
NM_001079743.1	11.8588	15.5307	14.1077	10.0012
NM_001079744.1	34.7526	33.1056	31.824	26.0344
NM_001079747.1	11.1229	12.9818	11.0502	9.51139
[truncated: 9,096 more rows]
