# Supplementary material for: Transcriptome Profile Analysis of Breast Muscle Tissues from High or Low Levels of Atmospheric Ammonia Exposed Broilers (Gallus gallus)
Source: PLoS One. 2016 Sep 9;11(9):e0162631. doi: 10.1371/journal.pone.0162631 (PMC5017607; doi:10.1371/journal.pone.0162631)
Supplement: S4 Table — (XLSX) [file pone.0162631.s006.xlsx]

## Sheet: DEGs
transcripts	gene	foldChange	log2FoldChange	pval	padj	gene_product
NM_001277411.1	CA3	0.0380358	-4.7165	1.32117e-07	0.000282599	carbonic anhydrase III, muscle specific
NM_001167752.2	MB	0.0428484	-4.54461	0.0382148	1	myoglobin
XM_416332.4	MYBPC1	0.0529036	-4.24049	6.40765e-07	0.00109648	myosin binding protein C, slow type, transcript variant X2
XM_004937841.1	MYBPC1	0.0592594	-4.07681	3.11426e-05	0.0296062	myosin binding protein C, slow type, transcript variant X1
NM_001113709.1	MYH1C	0.0856903	-3.54472	0.00547517	0.655967	myosin, heavy chain 1C, skeletal muscle (similar to human myosin, heavy chain 1, skeletal muscle, adult)
XM_416965.4	METTL21C	0.114202	-3.13034	2.58202e-20	4.41836e-16	methyltransferase like 21C
XM_004940680.1	FHL1	0.117374	-3.09081	1.06261e-16	6.06115e-13	four and a half LIM domains 1, transcript variant X4
XM_004946064.1	MYH1G	0.132256	-2.9186	5.91626e-05	0.0460177	myosin, heavy chain 1G, skeletal muscle (similar to human myosin, heavy chain 1, skeletal muscle, adult), transcript variant X2
XM_001234113.3	FHL1	0.15513	-2.68845	5.51608e-15	2.35978e-11	four and a half LIM domains 1, transcript variant X1
NM_205446.1	TPM2	0.178019	-2.48989	0.0034902	0.527979	tropomyosin 2 (beta)
XM_427836.4	HSPB7	0.182282	-2.45575	9.53541e-05	0.0600702	heat shock 27kDa protein family, member 7 (cardiovascular)
XM_004942513.1	ASB1	0.191552	-2.38419	0.0438009	1	ankyrin repeat and SOCS box containing 1, transcript variant X4
XM_004946334.1	CHAD	0.196717	-2.34581	0.0169071	1	chondroadherin, transcript variant X2
XM_418902.4	LOC420810	0.216929	-2.20471	0.00213011	0.398489	glyoxylate reductase-like, transcript variant X2
XM_003641899.2	TPPP3	0.233632	-2.09769	0.00644753	0.711808	tubulin polymerization-promoting protein family member 3
XM_416482.4	MFAP5	0.234524	-2.09219	0.00852948	0.784806	microfibrillar associated protein 5, transcript variant X3
XM_003642386.2	ELN	0.247944	-2.01191	9.55081e-05	0.0600702	elastin (supravalvular aortic stenosis, Williams-Beuren syndrome), transcript variant 1
NM_001277071.1	PMP22	0.254504	-1.97424	0.010242	0.844327	peripheral myelin protein 22, transcript variant 1
XR_213972.1	LOC101747543	0.258629	-1.95104	0.0369783	1	uncharacterized LOC101747543
XM_425948.3	KLHL38	0.265256	-1.91454	0.0118551	0.897632	kelch-like 38 (Drosophila)
XM_004935101.1	LOC100859798	0.265413	-1.91369	1.77281e-10	6.06726e-07	protein FAM134B-like, transcript variant X3
XM_417309.4	NCOA6	0.267287	-1.90354	0.0203971	1	nuclear receptor coactivator 6, transcript variant X8
XM_004937473.1	PFKFB3	0.277286	-1.85055	0.00560655	0.665279	6-phosphofructo-2-kinase/fructose-2,6-biphosphatase 3, transcript variant X11
NM_001080875.2	SDHB	0.27899	-1.84171	0.0489896	1	succinate dehydrogenase [ubiquinone] iron-sulfur subunit, mitochondrial-like, transcript variant 1
NM_001012933.2	DAPP1	0.279179	-1.84074	0.0469461	1	dual adaptor of phosphotyrosine and 3-phosphoinositides
XM_004950204.1	LOC101747566	0.284997	-1.81098	0.0270972	1	IgGFc-binding protein-like
XM_001231291.3	TNXB	0.285257	-1.80967	0.0287264	1	tenascin XB
XM_004943616.1	TRIP4	0.289973	-1.78601	0.00327479	0.509438	thyroid hormone receptor interactor 4, transcript variant X6
XM_418872.3	BLVRA	0.2923	-1.77448	0.00144318	0.329275	biliverdin reductase A, transcript variant X8
XM_004935850.1	SCARA5	0.294735	-1.76251	0.00183939	0.374711	scavenger receptor class A, member 5 (putative), transcript variant X3
NM_204456.1	FGFRL1	0.296798	-1.75245	0.011979	0.899056	fibroblast growth factor receptor-like 1
NM_001199909.1	PDK4	0.299346	-1.74011	0.00024452	0.102054	pyruvate dehydrogenase kinase, isozyme 4
XM_004940678.1	FHL1	0.313199	-1.67485	0.000371557	0.138219	four and a half LIM domains 1, transcript variant X2
XM_004947913.1	VPS11	0.31434	-1.6696	0.00724479	0.767043	vacuolar protein sorting 11 homolog (S. cerevisiae), transcript variant X9
XM_001235299.3	AGPAT2	0.325352	-1.61992	0.00149159	0.335843	1-acylglycerol-3-phosphate O-acyltransferase 2 (lysophosphatidic acid acyltransferase, beta)
XM_003642387.2	ELN	0.337217	-1.56825	0.0480984	1	elastin (supravalvular aortic stenosis, Williams-Beuren syndrome), transcript variant 2
XM_417739.4	C23H1orf63	0.338461	-1.56294	6.71748e-09	1.67641e-05	chromosome 23 open reading frame, human C1orf63, transcript variant X4
XM_420356.4	MTMR1	0.339755	-1.55743	0.0205273	1	myotubularin related protein 1, transcript variant X6
NM_001277410.1	LOC420209	0.344814	-1.53611	0.0170024	1	carbonic anhydrase III-like
NM_001034815.1	DNASE1L3	0.34996	-1.51474	0.0194003	1	deoxyribonuclease I-like 3
NM_001012898.1	CPT1A	0.350953	-1.51065	0.0170797	1	carnitine palmitoyltransferase 1A (liver)
XM_003643659.2	LOC100858785	0.363554	-1.45976	0.000884187	0.248036	UPF0471 protein C1orf63 homolog
XM_004944208.1	PLEKHF1	0.36571	-1.45123	0.019952	1	pleckstrin homology domain containing, family F (with FYVE domain) member 1, transcript variant X2
XM_001234040.2	GABRD	0.369704	-1.43556	0.00916154	0.813904	gamma-aminobutyric acid (GABA) A receptor, delta, transcript variant X1
XM_004937470.1	PFKFB3	0.374971	-1.41515	1.45095e-05	0.0165524	6-phosphofructo-2-kinase/fructose-2,6-biphosphatase 3, transcript variant X8
XM_004946436.1	GTF2IRD1	0.375645	-1.41256	0.0240808	1	GTF2I repeat domain containing 1, transcript variant X3
XM_424974.3	LOC427400	0.378541	-1.40148	0.0154279	0.967042	uncharacterized LOC427400, transcript variant X3
XM_428412.4	LOC430862	0.38451	-1.37891	0.00269532	0.452179	IgGFc-binding protein-like, transcript variant X2
NM_001277496.1	ALKBH2	0.38646	-1.37161	0.0415198	1	alkB, alkylation repair homolog 2 (E. coli), transcript variant 2
XM_003643820.2	LOC100859853	0.386646	-1.37091	0.00548065	0.655967	growth arrest and DNA damage-inducible protein GADD45 beta-like
NM_001004392.1	COL20A1	0.388074	-1.3656	0.0364873	1	collagen, type XX, alpha 1
NM_001005798.1	SNTB1	0.388427	-1.36429	0.000551541	0.185058	syntrophin, beta 1 (dystrophin-associated protein A1, 59kDa, basic component 1)
XM_004939535.1	HERPUD2	0.388627	-1.36354	0.0167255	1	HERPUD family member 2, transcript variant X6
XM_413815.4	FBN1	0.389169	-1.36153	0.00516407	0.640345	fibrillin 1, transcript variant X2
XM_416781.4	SRPX	0.390745	-1.3557	0.0278972	1	sushi-repeat containing protein, X-linked, transcript variant X4
XM_004939489.1	UBP1	0.392663	-1.34864	0.00038978	0.138957	upstream binding protein 1 (LBP-1a), transcript variant X6
XM_004943730.1	DAPK2	0.400878	-1.31877	0.0306086	1	death-associated protein kinase 2, transcript variant X8
XM_004936867.1	EFCAB7	0.408298	-1.2923	0.0210639	1	EF-hand calcium binding domain 7, transcript variant X4
XM_420847.4	SPON2	0.410244	-1.28545	0.0175721	1	spondin 2, extracellular matrix protein, transcript variant X4
XM_414618.4	MYOT	0.410637	-1.28406	0.00840079	0.784806	myotilin
NM_001168009.1	CTSL2	0.416523	-1.26353	3.64213e-06	0.00566583	cathepsin L2
XM_004941879.1	LGMN	0.424379	-1.23657	0.00174687	0.36633	legumain, transcript variant X4
XM_004938055.1	LOC101751558	0.427329	-1.22658	0.00132912	0.315886	cyclin-dependent kinase inhibitor 1-like, transcript variant X3
XM_004940489.1	FBXO25	0.427437	-1.22622	0.0128132	0.912677	F-box protein 25, transcript variant X4
XM_004943153.1	CRIP1	0.433914	-1.20452	0.00405458	0.568705	cysteine-rich protein 1 (intestinal)
XM_004938797.1	SACS	0.440154	-1.18392	0.0130321	0.912677	spastic ataxia of Charlevoix-Saguenay (sacsin), transcript variant X7
XR_211745.1	CHCHD7	0.441164	-1.18061	0.00287353	0.462377	coiled-coil-helix-coiled-coil-helix domain containing 7, transcript variant X4
XM_416310.4	NUAK1	0.442435	-1.17646	0.0117156	0.897632	NUAK family, SNF1-like kinase, 1
XM_004940679.1	FHL1	0.443948	-1.17154	0.0072757	0.767043	four and a half LIM domains 1, transcript variant X3
XM_419710.4	AIG1	0.444429	-1.16998	0.0263834	1	androgen-induced 1, transcript variant 2
XM_004938473.1	UBE3A	0.445775	-1.16561	0.034754	1	ubiquitin protein ligase E3A, transcript variant X4
XM_420813.4	HTRA3	0.446006	-1.16487	0.0301375	1	HtrA serine peptidase 3, transcript variant 2
XM_420193.4	F8	0.447399	-1.16037	0.00496996	0.625338	coagulation factor VIII, procoagulant component, transcript variant X1
XM_004939264.1	CROT	0.452648	-1.14354	0.0248016	1	carnitine O-octanoyltransferase, transcript variant X3
XM_004943889.1	CILP	0.453059	-1.14223	0.0319961	1	cartilage intermediate layer protein, nucleotide pyrophosphohydrolase, transcript variant X3
NM_001278097.1	ATP5C1	0.454116	-1.13887	0.00462258	0.603829	ATP synthase, H+ transporting, mitochondrial F1 complex, gamma polypeptide 1, transcript variant 2
XM_420130.4	LLGL2	0.46376	-1.10855	0.0216358	1	lethal giant larvae homolog 2 (Drosophila), transcript variant X4
XM_004935079.1	COL15A1	0.465135	-1.10428	0.0317454	1	collagen, type XV, alpha 1, transcript variant X7
XM_001232035.3	CHAD	0.466489	-1.10009	0.000459532	0.15727	chondroadherin, transcript variant X1
XM_004935187.1	ERP44	0.470598	-1.08743	0.00437195	0.589077	endoplasmic reticulum protein 44, transcript variant X4
XM_004943063.1	42436	0.471674	-1.08414	0.00754061	0.767043	membrane-associated ring finger (C3HC4) 7, E3 ubiquitin protein ligase, transcript variant X11
XM_413746.4	DNAJA4	0.47344	-1.07875	0.000227091	0.0971497	DnaJ (Hsp40) homolog, subfamily A, member 4
NM_205111.1	TSC22D1	0.474669	-1.07501	0.0328661	1	TSC22 domain family, member 1, transcript variant 2
XM_004939770.1	MIB1	0.480398	-1.0577	0.0165423	1	mindbomb E3 ubiquitin protein ligase 1, transcript variant X5
XM_004950503.1	LOC101750377	0.481147	-1.05545	0.0144452	0.936943	collagen alpha-1(I) chain-like
NM_001012578.1	ACSL1	0.481441	-1.05457	0.000125795	0.0672688	acyl-CoA synthetase long-chain family member 1
XM_415794.4	TPST1	0.482292	-1.05202	0.0315938	1	tyrosylprotein sulfotransferase 1, transcript variant X2
NM_204571.1	IL15	0.483799	-1.04752	0.00747466	0.767043	interleukin 15
XM_004939749.1	LRRC30	0.484718	-1.04478	0.0221762	1	leucine rich repeat containing 30
XM_423865.4	LRRC2	0.488563	-1.03338	0.0075857	0.767043	leucine rich repeat containing 2
NM_001012823.1	ACOT9	0.491711	-1.02412	0.000209952	0.0945448	acyl-CoA thioesterase 9
XM_426274.4	SLC16A2	0.494122	-1.01706	0.0376422	1	solute carrier family 16, member 2 (thyroid hormone transporter)
XM_004944953.1	SQSTM1	0.495769	-1.01226	0.000222392	0.0971497	sequestosome 1, transcript variant X3
NM_001277474.1	FBLN5	0.496756	-1.00939	0.0437943	1	fibulin 5
XM_001235083.3	PLXDC1	0.497665	-1.00675	0.0194559	1	plexin domain containing 1, transcript variant X1
XM_004950780.1	LOC101750403	0.49839	-1.00465	0.0205596	1	collagen alpha-1(I) chain-like
XM_004936485.1	SAMD4A	2.00236	1.0017	0.0335439	1	sterile alpha motif domain containing 4A, transcript variant X5
XM_004946022.1	DENND1A	2.00482	1.00347	0.0107847	0.861639	DENN/MADD domain containing 1A, transcript variant X6
XM_001234062.3	GAMT	2.00639	1.00461	0.000149219	0.0751009	guanidinoacetate N-methyltransferase
XM_423130.4	MVD	2.00906	1.00652	0.00665795	0.730325	mevalonate (diphospho) decarboxylase, transcript variant X4
XM_004939074.1	NKTR	2.01386	1.00997	0.038372	1	natural killer-tumor recognition sequence, transcript variant X1
NM_204729.1	RGN	2.0157	1.01128	0.00195204	0.390971	regucalcin
XM_004948325.1	SETDB1	2.06767	1.04801	0.00141504	0.327219	SET domain, bifurcated 1, transcript variant X1
XM_004948350.1	LOC100857355	2.06767	1.04801	0.00141504	0.327219	protein AF1q-like, transcript variant X2
XM_004945220.1	RPUSD1	2.0745	1.05277	0.0422445	1	RNA pseudouridylate synthase domain containing 1, transcript variant X2
XM_004943000.1	LOC771456	2.07992	1.05653	0.0018062	0.372381	histamine N-methyltransferase-like, transcript variant X3
XM_001234739.2	LOC771456	2.09844	1.06932	0.025617	1	histamine N-methyltransferase-like, transcript variant X1
XM_421233.4	EGLN3	2.10004	1.07042	0.000327605	0.127409	egl nine homolog 3 (C. elegans), transcript variant X2
XM_426693.4	KY	2.10877	1.0764	0.0295217	1	kyphoscoliosis peptidase, transcript variant X2
XM_003641565.2	ZDBF2	2.11526	1.08083	0.0139699	0.930134	zinc finger, DBF-type containing 2, transcript variant X1
XM_420697.3	AASDH	2.12797	1.08948	0.0243729	1	aminoadipate-semialdehyde dehydrogenase, transcript variant X4
XM_420055.4	MUT	2.12863	1.08992	0.0323455	1	methylmalonyl CoA mutase, transcript variant X4
XM_004939424.1	GADL1	2.14771	1.1028	0.00585764	0.681877	glutamate decarboxylase-like 1, transcript variant X2
XM_419574.4	C1ORF96	2.16149	1.11202	0.000156416	0.0764739	chromosome 3 open reading frame, human C1orf96
NM_001277791.1	ESD	2.1635	1.11337	0.0175566	1	esterase D, transcript variant 1
XM_421606.2	LOC423731	2.17189	1.11895	0.0316436	1	dual specificity phosphatase 13-like, transcript variant X3
XM_425469.4	HIST1H2A4L4	2.18428	1.12716	0.0240534	1	histone cluster 1, H2A-IV-like 4 (similar to human histone cluster 2, class H2A, member C)
XM_004942664.1	ABI2	2.19008	1.13098	0.0159121	0.982987	abl-interactor 2, transcript variant X8
XM_004946526.1	C19H7ORF42	2.21673	1.14844	0.0283609	1	chromosome 19 open reading frame, human C7orf42, transcript variant X3
XR_210589.1	VPS37A	2.23484	1.16017	0.0228225	1	vacuolar protein sorting 37 homolog A (S. cerevisiae), transcript variant X5
NM_001252130.1	NIM1	2.26851	1.18175	0.0189606	1	serine/threonine-protein kinase NIM1
XM_416222.4	SREBF2	2.27574	1.18634	0.00396309	0.565137	sterol regulatory element binding transcription factor 2, transcript variant X2
XM_418000.4	PPM1J	2.29288	1.19716	0.00102998	0.271153	protein phosphatase, Mg2+/Mn2+ dependent, 1J
XM_004947044.1	JPH2	2.29572	1.19895	0.0412694	1	junctophilin 2, transcript variant X4
XM_004949729.1	LOC426881	2.29883	1.2009	0.00762023	0.767043	glycerol-3-phosphate dehydrogenase [NAD+], cytoplasmic-like, transcript variant X2
XM_004945071.1	MKL2	2.30794	1.2066	0.00205705	0.39715	MKL/myocardin-like 2, transcript variant X11
XM_004939196.1	SVIL	2.31421	1.21052	0.00566752	0.665279	supervillin, transcript variant X23
XM_415881.4	TUBD1	2.31648	1.21194	0.0435889	1	tubulin, delta 1, transcript variant X3
XM_424846.4	PSAT1	2.32743	1.21874	0.00600491	0.68504	phosphoserine aminotransferase 1, transcript variant X2
XM_004944361.1	TMEM231	2.33694	1.22462	0.0254007	1	transmembrane protein 231, transcript variant X4
NM_001030579.1	SLC7A5	2.34468	1.22939	0.0451053	1	solute carrier family 7 (amino acid transporter light chain, L system), member 5
NM_001277506.1	HSD17B7	2.35517	1.23583	0.0280318	1	hydroxysteroid (17-beta) dehydrogenase 7, transcript variant 1
XM_004936790.1	ZCCHC11	2.36744	1.24333	0.0201934	1	zinc finger, CCHC domain containing 11, transcript variant X9
XM_419079.3	ERP44	2.37633	1.24873	2.85882e-05	0.0287766	endoplasmic reticulum protein 44, transcript variant X2
XM_004947607.1	AGPAT6	2.41559	1.27238	0.0440598	1	1-acylglycerol-3-phosphate O-acyltransferase 6 (lysophosphatidic acid acyltransferase, zeta), transcript variant X6
XM_004946782.1	KSR1	2.43736	1.28532	0.000419019	0.146332	kinase suppressor of ras 1, transcript variant X6
XM_004945930.1	RALGDS	2.46657	1.30251	0.0374952	1	ral guanine nucleotide dissociation stimulator, transcript variant X13
XM_004942991.1	CCNT2	2.47855	1.3095	0.0242759	1	cyclin T2, transcript variant X8
XR_213604.1	C23H1orf63	2.53479	1.34187	0.0379702	1	chromosome 23 open reading frame, human C1orf63, transcript variant X6
NM_204136.2	EGR1	2.54192	1.34592	0.00895489	0.809806	early growth response 1
XM_004949728.1	LIMA1	2.62968	1.39489	0.0128741	0.912677	LIM domain and actin binding 1, transcript variant X6
XM_004947710.1	CD164L2	2.6319	1.39611	0.00010501	0.0618181	CD164 sialomucin-like 2
XM_004939331.1	ISPD	2.64323	1.4023	0.000172082	0.0817963	isoprenoid synthase domain containing, transcript variant X4
XM_004940558.1	LOC422151	2.64991	1.40594	0.0246532	1	fibronectin type III domain containing 3A-like, transcript variant X6
NM_001001461.1	MSTN	2.72661	1.44711	5.61971e-07	0.00106849	myostatin
XM_003643337.2	LOC100859791	2.75307	1.46104	0.02877	1	LIM and senescent cell antigen-like-containing domain protein 1-like
XM_426018.4	UBP1	2.75969	1.46451	0.00447627	0.593783	upstream binding protein 1 (LBP-1a), transcript variant X2
NM_204626.1	CISH	2.77269	1.47129	0.00115614	0.29094	cytokine inducible SH2-containing protein
XM_004943740.1	FBXL22	2.77819	1.47415	0.00640117	0.711278	F-box and leucine-rich repeat protein 22
XM_417826.4	MFSD2A	2.82453	1.49801	0.00162206	0.360477	major facilitator superfamily domain containing 2A
NM_001079481.1	ACTC1	2.92403	1.54796	0.00281625	0.458969	actin, alpha, cardiac muscle 1
XM_418306.4	PAG1	2.97597	1.57336	0.0293463	1	phosphoprotein associated with glycosphingolipid microdomains 1, transcript variant X5
NM_001006514.2	LSS	3.08499	1.62526	0.00281157	0.458969	lanosterol synthase (2,3-oxidosqualene-lanosterol cyclase)
XM_418427.4	KHDRBS3	3.15811	1.65906	0.0403994	1	KH domain containing, RNA binding, signal transduction associated 3, transcript variant X2
XM_004934600.1	AGPAT3	3.30201	1.72334	0.00250204	0.428149	1-acylglycerol-3-phosphate O-acyltransferase 3, transcript variant X7
NM_205028.1	CNTFR	3.47388	1.79655	0.000108377	0.0618181	ciliary neurotrophic factor receptor
NM_001030966.1	INSIG1	3.862	1.94935	0.00910276	0.813904	insulin induced gene 1
XM_417174.4	DCUN1D5	4.13352	2.04737	6.98137e-17	5.97326e-13	DCN1, defective in cullin neddylation 1, domain containing 5 (S. cerevisiae), transcript variant X2
XR_211672.1	LOC101748992	4.45577	2.15568	0.0158569	0.982987	uncharacterized LOC101748992
NM_001031288.1	DHCR24	4.82209	2.26966	0.00931575	0.813904	24-dehydrocholesterol reductase
NM_001007477.3	LOC396531	4.8772	2.28605	9.82916e-05	0.0600702	parvalbumin
XM_004943064.1	42436	5.52284	2.46541	0.000147012	0.0751009	membrane-associated ring finger (C3HC4) 7, E3 ubiquitin protein ligase, transcript variant X12
NM_001012846.1	ACSBG2	5.60869	2.48766	0.0125434	0.912677	acyl-CoA synthetase bubblegum family member 2
